# Supplementary material for: E2F1-induced autocrine IL-6 inflammatory loop mediates cancer-immune crosstalk that predicts T cell phenotype switching and therapeutic responsiveness
Source: Front Immunol. 2024 Oct 31;15:1470368. doi: 10.3389/fimmu.2024.1470368 (PMC11560763; doi:10.3389/fimmu.2024.1470368)
Supplement: Supplementary file 2 [file Table1.xlsx]

## Sheet: Table S1
Supplemental Table S1: List of putative E2F1 target genes (Transfac) and immunrelated genes
E2F1_Transfac (#14,906)	Immune_genes (ImmuneSigDB) (#20,458)
A1BG	ABCA2
A4GNT	ADAM8
AAAS	ACOT7
AADAT	AAMP
AAGAB	ABCB1
AARS	ACP5
AATF	ABCA12
ABCA3	ACO2
ABCA5	A3GALT2
ABCB10	ABCA3
ABCB6	ABHD16B
ABCC4	ABHD14B
ABCD3	ACBD4
ABCF1	ACAD9
ABHD10	ABTB2
ABHD11	ABRACL
ABHD12	AARSD1
ABHD15	AASDH
ABHD3	ADGRG5
ABHD5	ACO1
ABTB1	ACHE
ACAA2	A1CF
ACACA	ABCB10
ACAD9	ABHD15
ACADM	ACTL6A
ACAP2	ABTB1
ACAP3	AIMP2
ACBD5	ABCB7
ACE2	AAR2
ACIN1	AAAS
ACN9	AAGAB
ACOT11	ABHD1
ACOT2	ABCA1
ACOT4	ABCA9
ACOT7	ABHD10
ACOX1	ABLIM1
ACOXL	AAK1
ACP1	ABCF2
ACPT	ACVR1C
ACSF2	ADAR
ACSL3	ACSL4
ACSL4	ACTG1
ACSM3	ABCB4
ACTG1	ADGRG6
ACTL6A	ADPRM
ACTL6B	ACOT9
ACTN1	ABITRAM
ACTN3	ACSL1
ACTN4	ABCC10
ACTR10	ABHD14A
ACTR1B	ACACA
ACTR3B	AATK
ACTR5	ACVR2A
ACTR6	ABCC5
ACVR1	ABHD5
ACVR1B	ABCC1
ACVR2B	AATBC
ACYP1	ACAT2
ADAL	ACER3
ADAM15	ACTN4
ADAM22	AARS1
ADAMTS1	ADAMTS6
ADAMTS5	ABI3
ADAT1	ACIN1
ADCK2	ADAM7
ADCK3	ADD1
ADCK5	ABCA4
ADCY3	ACSL5
ADCY4	ABL1
ADIPOR1	ABCF1
ADIPOR2	ABHD2
ADM	ABHD17C
ADNP	ABCC4
ADNP2	AADACL2
ADPGK	AASDHPPT
ADSS	ADRB1
ADSSL1	ACAA2
AFAP1L1	ABHD12
AFF1	ABHD8
AFG3L2	ABCB6
AGA	ABI1
AGAP1	ACTL10
AGAP2	ACBD7
AGBL3	ACD
AGBL5	ABCG1
AGFG2	ACADL
AGGF1	ABHD17B
AGK	ACTN1
AGMAT	ABCA5
AGO2	ACOT4
AGPAT5	ABCA13
AGPAT6	ACKR4
AGPAT9	ABHD11
AGTPBP1	ABCC3
AHCTF1	AACS
AHCY	AADAC
AHI1	ABAT
AIF1L	ABCC2
AIFM2	AATF
AIG1	ACOT6
AJUBA	ACVR2B
AK3	ABHD18
AK7	ACSS1
AK9	ACAD10
AKAP1	ABHD17A
AKAP11	ABCF3
AKIP1	ADD3
AKIRIN2	ADAM28
AKR1A1	AFF2
AKR1B1	ABCA17P
AKR7A2	ABCA6
AKT2	AHR
ALAS2	ACTR3
ALCAM	ACOX1
ALDH18A1	AGFG1
ALDH1A3	ABCA7
ALDH3A2	ADA
ALDH4A1	ADAM33
ALDH5A1	ACTR6
ALDH7A1	ABCD4
ALDOA	ABRA
ALG10	ACP1
ALG10B	ACTN2
ALKBH2	AGPAT2
ALKBH5	ACAD8
ALMS1	ACAT1
ALX1	ADARB1
ALYREF	AGPS
AMD1	ACAN
AMDHD1	AHNAK
AMFR	ABCA11P
AMIGO2	ACE
AMOTL2	ABLIM3
AMPD3	ACKR3
AMT	ADAL
ANAPC1	A4GNT
ANAPC13	A2M
ANAPC15	ADK
ANAPC5	AK5
ANGEL2	ADGRL1
ANGPTL6	ABCB11
ANKH	ABHD6
ANKHD1	ADGRE3
ANKLE2	ACKR2
ANKRD10	ABCG4
ANKRD11	AANAT
ANKRD12	ADCY10
ANKRD13A	ADAMDEC1
ANKRD13C	ACP2
ANKRD17	ABCB5
ANKRD18A	ABCG5
ANKRD18B	ABCG2
ANKRD23	A4GALT
ANKRD35	ACTR8
ANKRD36	AADAT
ANKRD37	ABHD4
ANKRD44	A1BG
ANKRD49	ACER1
ANKRD52	ACR
ANKS1A	ADAP1
ANKS1B	ANAPC5
ANKUB1	ABCG8
ANLN	ABTB3
ANO1	ADAM15
ANO6	ACTMAP
ANP32A	ACTL6B
ANP32B	ADAMTS16
ANP32E	ACMSD
ANPEP	ABLIM2
ANTXRL	ABCE1
ANXA11	ACTA2
ANXA2	ACTR2
ANXA3	ADIPOQ
ANXA4	ABCB8
ANXA5	ACVRL1
ANXA9	ABCD3
AP1AR	ADAM2
AP1G1	ACAA1
AP1M2	ACP3
AP1S2	AAMDC
AP2M1	ACRBP
AP2S1	ADH1C
AP3D1	ABCB9
AP3M2	ACLY
AP4B1	ACAP3
AP4E1	ACTR10
AP4M1	ABCD2
AP5B1	ABHD16A
AP5M1	ADAM9
AP5S1	ABHD12B
APBB1	ACADM
APEX1	ABI2
APEX2	ADGRG1
APH1A	ACACB
APITD1	ACTR1A
APLP1	ABCA8
APMAP	ABCC9
APOLD1	ADAM19
APOM	ACBD3
APOPT1	ACOT13
ARAP2	ACSL3
ARF1	ABL2
ARF4	ACP6
ARF6	ACYP1
ARFGAP3	ACBD6
ARFIP2	AASS
ARG2	ACVR1B
ARHGAP1	AEN
ARHGAP10	AARD
ARHGAP19	ABCC6
ARHGAP28	ALG8
ARHGAP35	AMH
ARHGAP4	EIPR1
ARHGAP42	CFAP44
ARHGEF10	ARHGAP42
ARHGEF10L	CCN6
ARHGEF11	APOL6
ARHGEF16	ABCC8
ARHGEF28	ABCC13
ARHGEF3	ABT1
ARHGEF39	CCN5
ARHGEF40	ABCD1
ARID1A	AGPAT3
ARID2	APBA2
ARID3B	CCDC6
ARID3C	ANKZF1
ARIH1	EEF1AKMT1
ARIH2	AGAP3
ARL13B	ADAD1
ARL17	ACE2
ARL2BP	ANAPC16
ARL3	ADAMTSL2
ARL4A	ACTR3B
ARL5A	ADAM32
ARL6IP6	ACSM1
ARL8B	ADAMTS19
ARMC1	ACAP2
ARMC12	ACRV1
ARMC6	AKAP1
ARMC8	ABR
ARNTL2	ACAP1
ARPC1A	ACYP2
ARPC4	ADAM23
ARPC5	ABI3BP
ARPC5L	ADCY5
ARPIN	ADCY2
ARPP19	AHCYL2
ARRB2	ADNP
ARRDC2	ACADVL
ARRDC3	ACSS2
ARRDC5	BLOC1S6
ARSB	ACSF2
ARV1	AGL
ASAH1	ASAH2
ASAP1	ACADSB
ASAP2	ADRB2
ASAP3	ACOT1
ASB16	ECPAS
ASCC3	ACVR1
ASCL2	ACOX3
ASDURF	ACSM2A
ASF1A	AKT2
ASF1B	CPQ
ASH1L	ABHD3
ASH2L	ACOX2
ASNA1	ADGRD1
ASPH	ACTN3
ASPSCR1	ACTRT1
ASTE1	ALDH1B1
ASTL	ADAM30
ASXL1	A2M-AS1
ASXL2	ACTR5
ATAD2	AHI1-DT
ATAD3A	ADO
ATAD3B	A1BG-AS1
ATAD3C	ABHD13
ATAD5	ADAM29
ATAT1	ADGRE2
ATE1	ACOD1
ATF1	ADAMTS5
ATF3	ADM
ATF7IP	ADGRE1
ATG10	AACSP1
ATG13	ADAM20
ATG4B	AIDA
ATG5	ADORA2B
ATG7	AKR1A1
ATIC	ABCC12
ATL1	ABO
ATL2	ADNP2
ATL3	ACSBG1
ATM	ADCY7
ATN1	ADAT2
ATOH7	AGO2
ATOX1	AHSA1
ATP1B1	ABRAXAS2
ATP1B3	ACTC1
ATP2A2	ACTA1
ATP2B1	AMMECR1
ATP2C1	AGMO
ATP5H	ADGRL3
ATP5L	ADGRB1
ATP5S	ABRAXAS1
ATP6V0A1	AARS2
ATP6V0B	ACOT11
ATP6V0D1	ADAMTS3
ATP6V0E1	ADCY8
ATP6V1A	AIF1
ATP6V1B2	ABCA15P
ATP6V1C1	ADAP2
ATP6V1D	AFTPH
ATP6V1G2	AFF3
ATP9B	ADAM10
ATPAF1	ACTG1P17
ATR	ACSM5
ATRAID	ADAM17
ATRIP	ACOT12
ATXN1L	ADRA2C
ATXN2	ADAMTS9
ATXN2L	ACP4
ATXN3	AKAP12
ATXN7	ADD2
ATXN7L1	AFDN
ATXN7L2	ACTL9
ATXN7L3	ACTL8
AUNIP	AGO1
AUP1	AFG3L2
AURKA	ALDH3A1
AVPI1	AFF4
AXL	EMC6
B2M	CPLANE2
B3GALNT2	DISP3
B3GALT4	ADA2
B3GALT9	ACBD5
B3GALTL	ADGRE5
B3GNT1	ACSL6
B3GNT5	AKAP11
B4GALT1	AKR1C4
B4GALT2	ADAM18
B4GALT3	ALG5
B4GALT5	ADAMTS1
BACE2	ACTA2-AS1
BAG1	ACP7
BAG5	ACSM3
BAG6	ACTR1B
BANF1	ACTB
BARD1	APOD
BAZ1A	ADRA2B
BAZ1B	ADCY6
BBIP1	ACER2
BCAP29	AHCY
BCAR3	AGGF1
BCKDHA	AGA
BCL11A	ACADS
BCL2	ALMS1
BCL2L11	ADIPOR2
BCL2L2-PABPN1	ADGRG3
BCL3	AGFG2
BCL7B	ADIPOR1
BCL7C	ACSBG2
BCR	ADSS2
BEGAIN	ADSS1
BEND3	AKR1B15
BEND6	ACTG1P25
BEST1	ACCS
BET1L	AGTRAP
BFAR	ADAM22
BFSP1	ADTRP
BHLHA9	ADISSP
BHLHE41	AGAP4
BICD1	ABCC11
BID	ADRA1B
BIRC2	CAPN15
BIRC3	DESI2
BIRC6	AFG1L
BLM	ATP23
BLMH	ADORA3
BLOC1S5	AKAP7
BMF	AKAP9
BMI1	ACTL7B
BMP2	ACOT2
BMP2K	AK4
BMP8B	ACKR1
BMPR1A	A2ML1
BNIP3L	AKAP17A
BOLA1	ADAM5
BPHL	ADH6
BPNT1	ADRA2A
BPTF	ACOXL
BRAT1	AADACL3
BRCC3	ACSS3
BRD2	ADCK5
BRD4	AIP
BRD7	ADAM12
BRI3BP	ACTL7A
BRIP1	ADAMTS10
BRIX1	ACTRT2
BROX	ACOT8
BRPF1	ADGRA2
BRS3	ADGRB2
BRWD1	ADGRA1
BTAF1	AMZ1
BTBD1	AIMP1
BTBD18	ADGRF1
BTBD3	AKT3
BTBD6	ALOX15
BTG3	ADAMTS14
BTK	ADORA2A
BUB1B	AGPAT5
BUB3	AIM2
BYSL	AMPD3
C10orf11	AIFM1
C10orf35	AHCTF1
C10orf76	ADAMTS4
C10orf95	ADRA1A
C11orf16	AKIP1
C11orf24	ADI1
C11orf31	ADAMTSL3
C11orf54	ADCY9
C11orf80	AA06
C11orf84	ADAM21
C11orf98	AADACP1
C12orf23	ADGRB3
C12orf29	ADCY4
C12orf50	ADAT3
C12orf57	ACY1
C12orf65	ALG3
C14orf1	ADGB
C14orf142	ADCY3
C14orf159	ACSF3
C14orf169	AEBP2
C14orf28	ADGRL2
C14orf93	ADGRG4
C15orf26	AK7
C15orf39	AHI1
C15orf52	AKT1
C15orf61	AIRN
C16orf62	ADPGK
C16orf74	AKNA
C16orf87	AFG3L1P
C17orf53	ANKRD13A
C17orf58	APBB1IP
C17orf64	ABCC6P1
C17orf75	AK3
C18orf25	ACCSL
C18orf32	AHSG
C18orf54	ADAMTSL4
C19orf43	ADGRV1
C19orf47	ADSL
C19orf54	ADAMTS12
C19orf57	ADPRHL1
C19orf66	ANKRD11
C19orf67	ADCK1
C19orf73	ADHFE1
C19orf84	AGRN
C1GALT1C1	ADAMTSL5
C1orf101	AGO4
C1orf109	ADAMTS15
C1orf122	ACTG2
C1orf123	ALKBH7
C1orf131	ANKRD44
C1orf174	ADCK2
C1orf198	AHRR
C1orf216	AGTR1
C1orf27	ADCY1
C1orf35	ALDOA
C1orf43	AKAP13
C1orf53	ADAT1
C1orf74	ANLN
C1QBP	ADRA1D
C1QL1	AFF1
C2	ALG14
C20orf24	ALKBH8
C20orf96	AGPAT4
C21orf58	ADH7
C22orf29	AKAP10
C22orf39	ADCYAP1
C2CD2	ADGRF2
C2CD3	ANTXRL
C2CD5	ANP32E
C2orf42	ADH5
C2orf49	ADGRG7
C2orf50	ACSM4
C2orf68	ADARB2
C2orf92	ADAMTS20
C3orf22	AKIRIN1
C3orf37	ADAMTS7
C3orf38	ADH4
C3orf52	AGBL3
C3orf58	AREG
C4orf27	ACY3
C4orf33	AGRP
C4orf36	ACTRT3
C5orf30	AFMID
C5orf34	ADRM1
C5orf45	AKR1C3
C5orf51	DENND2B
C6orf1	ENTR1
C6orf136	CCDC97
C6orf211	BAZ1A
C6orf47	CARD19
C7orf25	ADM2
C7orf26	GATD1
C7orf49	AIPL1
C7orf55	AHCYL1
C7orf73	ADGRF5
C8orf37	C9orf78
C8orf58	DIAPH1
C8orf82	DVL2
C9orf171	ANKRD10
C9orf40	CCKAR
C9orf64	EMC2
C9orf78	ANGPTL4
CA14	APMAP
CA9	AIG1
CAB39L	AKR1B1
CACNA2D1	AFAP1L1
CACNA2D3	AK8
CACNB4	ALCAM
CACYBP	ALPK2
CAD	ADAMTS8
CADPS2	ANXA7
CALM1	ADGRA3
CALM2	CACNG6
CALM3	ADRB3
CALR	ANGPT2
CALU	ADIG
CAMK1	ALDH1A2
CAMK2N2	ELOC
CAMKK1	ADAM11
CAMKK2	ADCYAP1R1
CAMLG	ALG9
CAMSAP1	ADIRF
CAMSAP2	ALG10
CAMTA1	AK9
CAND1	AGTPBP1
CANX	ALG13
CAP2	ALYREF
CAPRIN1	AGO3
CAPRIN2	ALG2
CAPZA1	AHDC1
CAPZB	AEBP1
CARHSP1	ANKDD1A
CARS	ALPK1
CASC3	ACTR3BP2
CASK	ACTR3C
CASKIN2	AKTIP
CASP2	ADGRL4
CASP6	AGAP2
CASP7	ALB
CASP8AP2	ACVR2B-AS1
CATSPERB	AK2
CATSPERD	ANPEP
CATSPERG	ANKRD17
CAV1	AIFM2
CBFB	AGBL4
CBLL1	ADAMTS17
CBLN3	ADAMTSL1
CBR1	ADAD2
CBR3	ADGRE4P
CBX1	ALDH2
CBX2	AKAP5
CBX3	ANAPC1
CBX7	AJUBA
CBY3	AGBL5
CC2D2B	AGK
CCAR1	ANKFY1
CCDC102B	AGER
CCDC107	AFDN-DT
CCDC109B	AKR7A2
CCDC124	AICDA
CCDC134	KMT5A
CCDC138	ALS2CL
CCDC14	ANKRD34C
CCDC148	ALDOAP2
CCDC167	ALKBH1
CCDC171	ALDH18A1
CCDC173	ALOX5
CCDC196	APOO
CCDC25	ADGRG2
CCDC28B	ALG11
CCDC34	CPNE3
CCDC38	ADAMTS2
CCDC39	ARHGAP19
CCDC47	AMOTL1
CCDC51	ALG1
CCDC58	AIF1L
CCDC6	AGT
CCDC64	ARHGAP9
CCDC68	AKR1C2
CCDC7	ADAMTS9-AS2
CCDC82	ADCY10P1
CCDC83	ARAP2
CCDC84	ADH1A
CCDC85C	DNAAF10
CCDC88A	FAM156A
CCDC88C	ADPRS
CCER2	AHNAK2
CCHCR1	AFP
CCL20	ADAM3A
CCL27	AKAP8
CCM2	AKIRIN2
CCND3	AKAP6
CCNE1	AIRE
CCNE2	ALMS1P1
CCNH	ALLC
CCNK	AGBL2
CCNL1	AMT
CCNO	ANKRD26
CCNT1	ANKRD12
CCNT2	ADAM1B
CCNYL1	AFAP1
CCP110	AMACR
CCRN4L	ALDH1A3
CCSAP	ADGRD2
CCT5	ALDOB
CCT6A	ADAMTS13
CCT8	ALDH7A1
CD109	APTX
CD14	ANGPTL2
CD164	AKNAD1
CD164L2	AHSP
CD2AP	AMZ2
CD320	APOL1
CD55	ALDH3B1
CD58	AMIGO2
CD68	AGTR2
CD83	AKR1C1
CD9	ALKBH5
CD99L2	ADORA1
CDAN1	AGR3
CDC16	ALDOC
CDC20B	ANKRD36
CDC25A	ALPK3
CDC25B	AKR1B10
CDC40	AMPH
CDC42BPA	ADAM1A
CDC42BPB	ALDH1L2
CDC42EP4	AFAP1L2
CDC42SE1	ALAS2
CDC45	ALDH3A2
CDC6	ANAPC15
CDC7	AP1M1
CDC73	AMPD2
CDCA2	APOBR
CDCA4	ANKRD13D
CDCA7	ANTXR1
CDCA7L	ALAD
CDCA8	ADAMTS18
CDCP1	AGMAT
CDH24	ADGRF3
CDHR3	ANKRD19P
CDK1	APLN
CDK11A	AMN1
CDK19	ANP32B
CDK2	AKAP8L
CDK5RAP2	ANXA10
CDKAL1	AMER3
CDKN1A	ANKRD22
CDKN1B	ALDH5A1
CDKN1C	AGPAT1
CDKN2A	AQP11
CDKN2AIP	ANXA2
CDKN2B	AMIGO3
CDKN2C	ARRDC5
CDKN2D	ALKBH2
CDR2L	ALDH4A1
CDS2	ADPRH
CEACAM20	ARHGAP21
CEBPA	ARHGAP35
CEBPD	ANKRD33B
CEBPG	AP5Z1
CELSR1	AP3M2
CEND1	ANAPC13
CENPB	ALDH9A1
CENPC	GFUS
CENPF	HACD3
CENPH	MAP3K19
CENPI	ABHD17AP4
CENPJ	APLP2
CENPL	CA3
CENPM	DKK3
CENPP	EFNA3
CENPQ	CCL4
CENPT	EMC3
CENPV	ANKS1A
CEP120	APP
CEP135	AKR1D1
CEP152	ALDH6A1
CEP19	ALOX5AP
CEP192	ALOX12
CEP290	APCDD1L-DT
CEP350	ANGPT1
CEP44	AOAH
CEP55	APBB2
CEP57	EFEMP2
CEP57L1	ALPG
CEP76	LRP1B
CEP78	ARID3B
CEP95	AFM
CEP97	AKR1E2
CERS2	GEMIN2
CFAP20	AGR2
CFAP298-TCP10L	ALDH1L1
CFAP97D1	AGAP1
CFAP99	ALX4
CFL1	AP1G2
CFL2	ADARB2-AS1
CFLAR	ANKRD37
CGGBP1	AMMECR1L
CHAC1	ANXA4
CHAF1A	ANXA1
CHAF1B	APOBEC3G
CHAMP1	ANGEL2
CHCHD1	ALOX12P2
CHCHD2	ALAS1
CHCHD3	AP3M1
CHCHD4	ANKS1B
CHD1L	APEX1
CHD2	ANKRD53
CHD3	ARID5A
CHD7	ARPC1A
CHD8	AP4B1
CHD9	ANKRD63
CHEK1	AGXT2
CHEK2	ALG10B
CHERP	ADH1B
CHKA	ALS2
CHMP1A	ANO8
CHMP1B	ALOX15B
CHMP2A	ANAPC10
CHMP4B	ANKRD39
CHMP5	ATF5
CHN1	AMHR2
CHP1	MRM3
CHPT1	HMGB3P30
CHRAC1	AP1G1
CHRNA5	APCS
CHRNB2	APOBEC3A
CHRNE	ANKRD55
CHST13	ARFIP1
CHST6	ANGPT4
CHSY1	ARMC1
CHUK	ALX3
CIAO1	APOBEC2
CISD2	AMELX
CITED2	ANXA6
CKAP2	ANTKMT
CKS2	APOA2
CLASP2	APOBEC3B
CLASRP	APRT
CLCC1	APBB3
CLCN2	ANAPC7
CLCN5	AGXT
CLDN1	ALDH1A1
CLDN23	ARID4B
CLDN7	AKAP3
CLDND1	ALOX12B
CLIC1	AGAP11
CLIC4	ADAMTSL4-AS2
CLIP1	ARID1A
CLK1	ANKRD30B
CLK2	ANAPC11
CLMN	MIEF1
CLMP	AMOTL2
CLN5	ALDH8A1
CLN8	ARHGAP1
CLOCK	ANKLE1
CLRN2	ARHGAP18
CLSPN	ALG6
CLTA	ARL4A
CLTB	ANXA3
CLUH	ANKRD1
CLUL1	AP1S2
CMAS	ANKH
CMC4	AOC1
CMPK1	ACAD11
CNBP	APPBP2
CNIH2	AMY2A
CNNM3	ANK1
CNNM4	ANAPC4
CNOT1	AGA-DT
CNOT10	AMER1
CNOT11	ANGPTL8
CNOT6	ARL6IP4
CNOT6L	AMPD1
CNOT7	AMDHD2
CNOT8	AMFR
CNP	AMBN
CNPPD1	APOOL
CNPY2	AOC2
CNPY3	AURKA
CNPY4	ANXA11
CNTLN	ARL13B
CNTRL	AP4E1
COA1	ALPI
COA7	ARFIP2
COBL	APOL2
COBLL1	AMBRA1
COG1	ATP2B4
COL12A1	AIFM3
COL2A1	ANKIB1
COL4A3	AMDHD1
COL4A4	AMBP
COLGALT1	AMIGO1
COMMD2	AK1
COMMD3	B4GALT6
COMMD4	APEH
COMMD6	AGAP2-AS1
COMT	AP1S3
COMTD1	ANKEF1
COPG1	ANGPTL1
COPS3	AMD1
COPS6	ANKRD6
COQ10A	ARHGAP27
COQ2	ACTBL2
COQ4	ALKAL1
COQ9	AP2M1
CORO1C	AMN
CORO7-PAM16	AMTN
COX10	ANAPC2
COX17	ANK3
COX20	ADM5
COX5A	ANKFN1
COX8A	APPL1
CPEB2	ARHGAP4
CPN2	AMZ2P1
CPNE3	ARID1B
CPNE8	ANP32A
CPNE9	ATP10A
CPOX	APH1B
CPSF2	ARNT
CPSF3	AMOT
CPSF3L	ARL9
CPSF6	ATP6V1C2
CPT1A	ANKS6
CPT2	ANTXR2
CRAMP1L	ALG12
CRCP	ATL2
CREB3	ANKRD40
CREB3L4	ARL2BP
CREBBP	ASB13
CREBZF	ALKBH6
CREG1	ARRDC4
CREG2	ANKRD61
CRELD2	ARL6IP6
CREM	AP2A2
CRIPT	ANXA8
CRK	AQP3
CRKL	AP5S1
CRLF3	IL13RA2
CRTAP	KRBOX5
CRTC1	FBXL16
CRTC2	CTNS
CRY1	ALDH3B2
CRYBG3	ARHGAP11A
CRYL1	ANKRD49
CRYM	CAMK2D
CRYZL1	DMRTB1
CS	EFNA5
CSGALNACT1	CCND1
CSGALNACT2	EMC4
CSKMT	ARAP3
CSNK1G1	ANKRD7
CSNK2B	AP1AR
CSPG4	AKT1S1
CSPG6	AP3S1
CSRP1	APOBEC3D
CSRP2	ALKBH4
CST6	ANKRD2
CSTF1	AP3B2
CSTF2T	LRRC42
CSTF3	ARID5B
CTBP2	ALKBH3
CTBS	KIF17
CTC1	ALDH16A1
CTCF	ARHGAP5
CTDNEP1	AOPEP
CTDP1	GPR182
CTDSP1	ANKRD27
CTDSPL2	AP2B1
CTF1	AP3B1
CTPS1	ARCN1
CTSZ	ANKHD1
CTTNBP2	APOBEC1
CUEDC1	ARL6IP1
CUL3	ANKRD36C
CUL9	ATMIN
CUTA	ANXA2P2
CUX1	ALKAL2
CXADR	AGAP12P
CXCL2	ARHGAP15
CXorf58	AMELY
CXXC1	AFAP1-AS1
CXXC5	ARHGAP12
CYB561A3	ANKMY2
CYB561D1	ANKRD40CL
CYB561D2	ARV1
CYB5R1	ALK
CYB5RL	APAF1
CYP1B1	ARFGEF1
CYP20A1	ANKRD50
CYP46A1	ARMC10
CYP4V2	ANG
CYP51A1	ARNT2
CYR61	APLF
CYSTM1	APOL4
DAG1	AKAIN1
DAK	ANO1
DALRD3	ARHGAP28
DAO	ALOXE3
DAP	ARL10
DAPK1	ANXA2P1
DARS2	ALPL
DBF4	ATP5F1A
DBNDD2	ARFGAP2
DCAF16	OPN5
DCAF17	NEMP2
DCAF4	ANXA5
DCAF6	ATP6V0A1
DCAKD	APOL5
DCBLD2	APBA1
DCDC2B	ARPC5
DCK	ANXA13
DCLK2	ASCC3
DCLRE1A	ALPP
DCLRE1B	AP2S1
DCLRE1C	ARL5B
DCPS	AQP2
DCST1	AJAP1
DCTN5	AQR
DCUN1D3	ATP5MC1
DCUN1D4	ASPM
DDA1	APOBEC3F
DDAH1	ARHGAP33
DDB2	AR
DDC	ASH1L
DDHD2	APOC3
DDI2	ANKLE2
DDR1	ANKRA2
DDX1	ANKS4B
DDX11	ANKRD20A11P
DDX18	ARL14EP
DDX19A	AHSA2P
DDX21	ASXL1
DDX23	AP1B1
DDX28	MYMK
DDX39A	MSRB1
DDX39B	ANKRD9
DDX3X	ARMC7
DDX42	ANKRD52
DDX46	ANKRD16
DDX5	ARG1
DDX50	ANKRD28
DDX55	APOM
DDX56	AGBL1
DDX59	ANK2
DDX6	ANKS3
DEDD	ANKRD54
DEGS1	B2M
DEK	ARRB2
DENND1A	ANKRD46
DENND4A	ANKRD42
DENND4B	ATP5F1C
DENND4C	AURKAIP1
DENND5A	ANKRD36B
DENND5B	AKAP14
DENND6A	ANKRD34A
DEPDC1B	ARHGEF1
DEPDC4	AQP1
DEPDC5	ANO3
DEPDC7	AQP4
DERA	API5
DESI1	APIP
DESI2	ARHGAP25
DFNB59	AKAP4
DGCR6	ATP10D
DGCR6L	ARIH2
DGCR8	ARF5
DGKH	B4GALT5
DHCR24	ANGEL1
DHCR7	ASIC5
DHDDS	APOF
DHFRL1	ANO7L1
DHRS11	ARHGEF39
DHRS12	APOL3
DHRS13	BCL2L13
DHTKD1	AQP5
DHX15	AP4M1
DHX16	ARHGAP39
DHX30	ADGRF4
DHX32	AQP9
DHX33	ADAM6
DHX35	ANGPTL3
DHX37	CACNA1B
DHX9	ARHGEF3
DIABLO	ARMCX4
DIAPH1	AP3D1
DIAPH2	ANXA9
DICER1	ARF4
DIDO1	ARPP21
DIP2A	ARHGAP36
DIRC2	AP5M1
DIS3L	ADORA2A-AS1
DISP1	ARHGAP30
DKC1	APOA4
DKFZP566F2124	APC2
DLG1	ATP6V1D
DLG2	AQP10
DLST	ARHGEF10L
DLX1	ANO6
DLX2	ASXL2
DLX4	ATAD1
DMGDH	APOC4
DMTF1	ASPG
DMXL2	APPL2
DNA2	ARF3
DNAH5	ANKRD13B
DNAJA1	BARD1
DNAJA3	ASPRV1
DNAJA4	ASAP1
DNAJB11	ARHGAP6
DNAJB14	BAG1
DNAJB9	ATXN7L3
DNAJC1	ATP5MJ
DNAJC10	ARHGAP32
DNAJC11	ATP6V1C1
DNAJC13	ATG5
DNAJC17	ARL2
DNAJC19	ASTE1
DNAJC22	ATAD5
DNAJC27	ARRDC3
DNAJC6	ANKRD24
DNAJC7	APOE
DNAJC9	APC
DNASE1L1	AP3S2
DNHD1	ARHGEF2
DNM2	AREL1
DNMBP	ATG3
DNPH1	ARPC2
DOCK1	PROM1
DOCK5	GET1
DOCK6	NSUN5
DOCK7	CAPZA2
DOCK9	DNAJA2
DOK1	EIF3B
DOK4	CD70
DOLK	GABARAPL1
DONSON	ARF6
DOT1L	ANGPTL7
DPEP2NB	ARL8A
DPH2	ANO9
DPH6	ARHGAP45
DPM1	ARPC4
DPP8	ANO10
DPY19L1	LRRC59
DPY19L3	ASB3
DPY19L4	KIF1A
DPY30	APEX2
DQX1	ARAP1
DR1	ICE2
DRAM1	ARMH4
DRG1	AP1M2
DSCC1	ATF2
DSCR3	ARFGAP1
DSEL	APCDD1L
DSG2	ATOX1
DSN1	ARG2
DSP	ARMT1
DST	ATXN3
DSTN	ARFGEF2
DTL	ANGPTL6
DTNB	AP5B1
DTWD1	ARL3
DTX3L	ASL
DTYMK	ANKRD33
DUOX1	AP2A1
DUS2	ARHGEF28
DUS4L	ASB6
DUSP1	ARID3A
DUSP10	ARHGEF10
DUSP12	ATP5MC3
DUSP14	ANKRD36BP2
DUSP16	ANOS1
DUSP2	ASGR2
DUSP28	ATP6V1E1
DUSP3	APOA5
DUSP4	APLNR
DUSP6	ANKRD35
DUT	ANKDD1B
DVL3	ANKRD29
DYM	ALX1
DYNC1LI1	ATG16L2
DYRK1A	ARGLU1
DYRK3	ARPC5L
DYX1C1	ARHGAP29
DZIP1L	ASH2L
E2F1	ASB12
E2F2	AP4S1
E2F3	ATRN
E2F7	OR10Q1
E2F8	PIP4P1
EBAG9	B3GALT4
EBP	BACE2
ECE1	ASF1A
ECE2	ASNS
ECHDC1	ARHGAP10
ECHS1	APBA3
ECI1	APOC2
EDEM1	ARHGAP17
EED	AOX1
EEF1AKMT4	ATF3
EEF1E1	ODAD4
EEF1G	OSTN
EEF2K	AP1S1
EFCAB11	ASB17
EFCAB14	ARL4C
EFCAB2	AVEN
EFCAB3	ATP8B4
EFCAB5	ATG4A
EFCAB7	ASNSD1
EFCAB9	ANXA2R-AS1
EFEMP2	ATXN7
EFNA5	APOB
EFTUD1	ASB8
EGFR	ASPHD2
EGLN1	ANKRD13C
EGR1	ATAD2
EHD2	ARMH3
EI24	NALF2
EID1	MSS51
EIF1	AJM1
EIF1AD	ARHGAP31
EIF1AX	AMY1A
EIF1B	ART3
EIF2A	AMER2
EIF2AK2	ARHGAP23
EIF2B4	ASF1B
EIF2B5	APLP1
EIF2S1	BMPR1B
EIF2S2	ARSA
EIF2S3	ARHGEF18
EIF3A	APOLD1
EIF3D	BEX3
EIF3I	ATP5PF
EIF3J	ARL5C
EIF3K	ARMC5
EIF3M	ANO5
EIF4A2	ANKK1
EIF4B	ANKAR
EIF4EBP1	APCDD1
EIF4ENIF1	ARMCX2
EIF4G1	APOC1
EIF5A	ARHGEF9
EIF5A2	APOBEC4
ELAC1	ATP2B1
ELAVL1	ARL8B
ELF1	ATP7B
ELF2	BATF
ELK1	ARL5A
ELK4	ASPN
ELL3	ARC
ELMSAN1	ARSJ
ELOVL5	ATF6
ELOVL6	BFSP2
ELOVL7	ANXA2P3
ELP2	AOC3
ELP5	ARPC3
EMC1	ARHGDIB
EMC9	ARX
EMID1	ALOX12-AS1
EML3	B3GAT1
EML5	CCDC85A
EML6	ARSB
EMP2	ATAD2B
EMP3	ARFRP1
ENAH	ATOSA
ENDOU	ATP10B
ENO1	ATP6V1G3
ENO2	ANXA2R
ENO3	ARHGAP22
ENOSF1	ARL6IP5
ENTPD4	ASB5
ENTPD5	ASB1
EOGT	ARFGAP3
EP400	ARAF
EPB41L4A	ATG101
EPB41L4B	ANKRD34B
EPHB4	BEST1
EPM2A	ATP6AP1
EPM2AIP1	ATP8A1
EPN1	ANKRD60
EPS15	ATP6V0C
ERAP1	B4GALT1
ERBB2IP	BRCA1
ERBB3	ASXL3
ERC1	ASB2
ERI1	ATP8B1
ERLIN1	ATP11C
ERLIN2	ARL14
ERO1L	BAX
ERP29	ASCL1
ERVFRD-1	B3GNT5
ESAM	APH1A
ESCO2	ATRIP
ESR2	ARHGAP26
ESYT1	ASCC1
ESYT2	APBB1
ETAA1	APOA1
ETV3	NDST2
ETV5	PRPF39
ETV6	NTRK2
EVA1C	ARL6
EVL	ARSI
EXO1	CAT
EXO5	DNAJA3
EXOSC1	ELAVL4
EXOSC10	CDV3
EXOSC2	GAMT
EXOSC4	ARHGEF40
EXOSC5	ART4
EXOSC8	ATG12
EXOSC9	AQP12A
EXPH5	ASB4
EXT1	ARPC1B
EXTL2	ARL1
EZH2	ATG10
EZR	ARMCX5
F11R	IFT22
F3	ARTN
FABP5	LTBP2
FABP6	KIF20A
FADD	ATG2B
FADS1	ARHGEF12
FAF1	AS3MT
FAHD2A	ATG16L1
FAIM	APRG1
FAIM3	AUNIP
FAM101A	ARMC2
FAM102B	APELA
FAM111A	ATP6V1FNB
FAM111B	ARHGAP20
FAM114A1	ATP5MG
FAM115A	APOH
FAM117B	AVP
FAM118B	ARPP19
FAM120A	ARL16
FAM129C	AKR7A3
FAM133B	ARHGEF11
FAM134B	ARHGDIG
FAM134C	ATIC
FAM136A	ALDH1A2-AS1
FAM149B1	ATF4
FAM151B	ATP2B1-AS1
FAM154B	ATP13A3
FAM160B1	OR11H6
FAM160B2	PPP1R15A
FAM161A	BANK1
FAM162A	BCL2L2
FAM167B	ARHGEF7
FAM168A	BACH2
FAM168B	ATXN10
FAM172A	ATF7IP2
FAM173B	ATPAF2
FAM174B	ANKMY1
FAM177A1	ATP1A1
FAM178A	ARHGDIA
FAM185A	ATP6V0D1
FAM186A	PPP1R1C
FAM189B	ARF1
FAM195B	PDHB
FAM208A	OTP
FAM208B	ATG9A
FAM20B	ART1
FAM210B	ARRB1
FAM220A	BATF3
FAM222A	ATP5IF1
FAM229A	ASPH
FAM24B	ASTN2
FAM35A	BCLAF1
FAM46A	ATP12A
FAM47E	ARHGEF6
FAM49B	ANKRD30BP3
FAM53A	ASAH1
FAM53B	RNASEL
FAM57A	P2RX1
FAM60A	ARVCF
FAM63B	ATP13A2
FAM71F1	ATG2A
FAM76B	ARMC12
FAM83D	ATF7IP
FAM83F	ASRGL1
FAM83G	ARHGAP44
FAM96A	BGLAP
FAM98B	ARHGEF37
FANCA	ATR
FANCB	ATAD3A
FANCE	ARMCX1
FANCI	ARHGEF15
FANCL	ARMC3
FANK1	BPIFB2
FAR1	ATP6V0D2
FARSA	BOLA1
FARSB	BANF1
FAT1	ARMCX3
FAXC	ANKRD18A
FBF1	ATF6B
FBLN1	ATP2A2
FBLN5	B4GALT4
FBXL12	ARL11
FBXL17	ASCL2
FBXL22	ATP6V1B1
FBXL3	ASB18
FBXL4	AQP8
FBXL6	ART5
FBXO11	BCKDK
FBXO15	ANO7
FBXO21	ANKRD26P3
FBXO30	ANKRD45
FBXO33	ARSK
FBXO4	ASB16
FBXO43	BICD1
FBXO5	ARPIN
FBXO6	BTG3
FBXO7	ANO2
FBXO8	ATP8B3
FBXW7	ANKUB1
FCGR3A	ARHGEF17
FCHO2	ATF1
FCHSD2	ARFGEF3
FDPS	BAG2
FDX1	BBS2
FECH	B3GALNT1
FEM1C	CCR3
FEN1	ATP2A3
FERMT2	ARL15
FGD4	ARMH1
FGD6	ASCC2
FGF17	ARHGAP24
FGF18	ATF7
FGFBP3	ASB9
FGFR1	ATXN8OS
FH	ATP1A3
FHDC1	ARHGEF5
FHIP1A	ATP6V0A2
FHL3	AWAT2
FIGNL1	ASIC4
FITM1	ARHGEF4
FIZ1	BAHCC1
FJX1	ATP6V1A
FKBP5	ATG4D
FKBP9	ATXN7L3B
FLJ37870	BHLHA15
FLOT1	BSDC1
FLOT2	BEGAIN
FLVCR1	ATP6AP2
FLVCR2	APOBEC3C
FMC1-LUC7L2	BACH1
FMO5	C1QL4
FMR1	B3GALT2
FN3K	BPI
FNBP4	ATP6V0E1
FNDC3A	ANHX
FNDC3B	BSG
FNDC8	BCL2L1
FNIP2	ARHGAP40
FNTA	ASPDH
FNTB	B3GNTL1
FOLR3	ATP8B2
FOS	BIVM
FOSL2	ARHGEF25
FOXA1	ARID4A
FOXD2	BCL2L11
FOXD3	BAG5
FOXF2	ATP6V1G2
FOXJ2	ARMC9
FOXK2	ATXN2
FOXL2	NECTIN4
FOXN2	PRR9
FOXN4	HACD4
FOXO3	LINC01121
FOXO6	LMNTD2-AS1
FOXQ1	NTS
FOXRED1	BCL2A1
FOXRED2	CBFA2T3
FPGS	DPF3
FRAS1	ELP3
FRAT2	CHPT1
FRG1	GATA1
FRMD8	BCOR
FSD1L	ATP1B3
FSD2	ATP11B
FTCDNL1	ATP1B1
FTH1	ASB15
FTSJ1	KIF3B
FUNDC2	LTC4S
FUS	KLHDC2
FUT11	B3GALNT2
FUT8	ATP13A1
FUZ	B4GALT7
FXR1	ARMC6
FZD4	ATPSCKMT
FZD5	ARHGAP8
FZD8	ASB7
G6PC3	ANO4
GAB1	ATP5PO
GAB2	ASIC1
GABARAP	ANGPTL5
GABARAPL1	AVPI1
GABPB1	AURKB
GABPB2	ARIH2OS
GADD45A	BCL2L15
GADD45GIP1	B4GALNT2
GALE	BLVRA
GALM	ATL3
GALNT11	BCAP29
GALNT2	ANKRD23
GALNTL5	ATP5F1B
GALT	ATP6V0E2
GANAB	OR12D2
GAREM	AKR1C8
GART	PPP1R18
GATA1	PROX1
GATA6	OGN
GATAD2A	ATOSB
GATAD2B	BCL11A
GBA	ATP11A
GBA2	BIRC3
GBE1	ARIH1
GBX2	AUTS2
GCDH	ATG14
GCFC2	BCAT2
GCH1	ATXN1L
GCHFR	PPP1R26
GCLM	PDLIM3
GCN1L1	P2RX3
GCNT4	ATP6V1G1
GDE1	BCAP31
GDPD5	ASMT
GEMIN4	BCL2
GEMIN7	BHLHE40
GEMIN8	BBS7
GFOD1	ATP5MC2
GFOD2	ATP2B3
GFPT1	BDP1
GFPT2	BST2
GGACT	BAALC
GGCT	AQP4-AS1
GGCX	AZIN1
GGH	RNF14
GGN	P2RY12
GGNBP2	ARL4D
GID8	NECTIN3
GINS1	ASPHD1
GINS2	ATP6V0B
GIT1	ATM
GIT2	ANP32C
GJB3	ARHGEF26
GJC1	BPIFB3
GJC2	B3GNT8
GK	ARHGEF34P
GK5	ATRNL1
GLB1L	BRAT1
GLE1	ANXA2R-OT1
GLI2	ATOH1
GLIPR1	BACE1
GLMN	BOLA3
GLO1	BCAS3
GLOD4	BOLA2
GLRX2	BAZ1B
GLRX5	BCL9
GLT8D1	ARID3C
GLT8D2	C20orf173
GLTP	ATCAY
GLTPD2	B3GNT9
GLTSCR1	ATP5F1E
GLTSCR2	ASIC3
GLUD1	AVPR1A
GLYCTK	BCL6B
GLYR1	BCCIP
GMEB1	BAMBI
GMEB2	CBY1
GMFB	AQP6
GMNN	ATP2C2
GMPR2	ATP2C1
GMPS	BLZF1
GNA13	ASPSCR1
GNAL	AXL
GNAO1	ASPA
GNB1	AZI2
GNB4	BYSL
GNG12	ARHGEF26-AS1
GNG5	ATP8B5P
GNL3	ANKRD30BP2
GNPDA2	ATP5PB
GNPNAT1	BMP10
GNRH2	BCL2L14
GOLGA1	B4GALNT4
GOLGA3	ATL1
GOLIM4	CDHR1
GOLPH3	ATP2B2
GORAB	BIN2
GORASP2	B9D2
GOT1	ATP5ME
GP1BA	ASAP2
GPA33	BCL10
GPAA1	BID
GPANK1	BARX2
GPBP1	CABP5
GPD2	ARRDC2
GPHN	BDNF
GPR137C	BAIAP3
GPR15	ATP5MF
GPR157	BLMH
GPR161	BICRA
GPR176	BMS1
GPR179	C16orf54
GPR180	ASS1
GPR3	ARMC8
GPR64	B3GAT2
GPRC5A	C1QC
GPS2	ATXN7L1
GPSM2	BAZ2A
GPT2	BBS9
GPX8	BEX4
GRAMD1C	BTF3
GRB10	C1D
GRB14	BCL2L10
GREB1L	BIRC5
GRK5	BCAM
GRPEL2	BCAT1
GRXCR2	BCL7B
GSG1	ATG13
GSG2	BMP2
GSK3B	B3GALT1
GSKIP	ATP4A
GSN	ATP4B
GSR	ATXN1
GTDC1	NOTCH2
GTDC2	PSKH2
GTF2A1	LINC00310
GTF2H1	RAB17
GTF2H4	PCDHGA8
GTF2IRD1	NUFIP2
GTF3A	AVIL
GTF3C2	CCDC28B
GTPBP1	DUT
GTPBP2	BABAM1
GTSE1	CISH
GUCD1	GBA2
GUSB	ARID2
GXYLT1	ATG9B
GZF1	ATP5MK
H1FX	BCL7C
H2AFV	ATRX
H2AFY	ATP5F1D
H2AFZ	KIT
H3F3A	LY6H
H3F3B	AQP7
H6PD	KRTCAP2
HACL1	KMT5B
HADH	ARR3
HARBI1	ASB11
HAT1	BTBD19
HAUS1	BARX1
HAUS4	ANKRD31
HAUS5	ANKRD65
HAUS8	BCL2L12
HBEGF	ASGR1
HCFC1	BAHD1
HCFC2	ATP6V0A4
HCN3	BCAR1
HCST	ATP13A5
HDAC3	BEND7
HDAC5	BORA
HDAC6	BICC1
HDGF	OR1L1
HDGFRP3	PRPF8
HDHD1	B3GNT2
HEATR1	ARHGEF16
HEATR2	BET1
HEATR5A	ATP6V1B2
HEATR5B	BCL7A
HECTD1	PPP1R9B
HECTD2	PDX1
HEG1	PDE2A
HENMT1	BMP7
HERC1	BLM
HERC5	ATRAID
HERPUD2	BOD1L1
HES1	ASH1L-AS1
HES3	AUH
HESX1	ALKBH3-AS1
HEY1	BBS12
HFE	BCL10-AS1
HGSNAT	ATN1
HHAT	RNF19B
HHIPL1	P2RY13
HIAT1	ASMTL-AS1
HID1	OVOL2
HIF1A	B4GALT2
HIF3A	ARL13A
HINT1	B3GLCT
HIP1	ATP2A1
HIPK3	ANKRD30A
HIST1H1A	B4GALT3
HIST1H1T	ARRDC1-AS1
HIST1H2AB	BMAL1
HIST1H2AG	ATP11A-AS1
HIST1H2AH	ASTN1
HIST1H2AK	ARMCX6
HIST1H2AM	AXIN2
HIST1H2BB	BCAR3
HIST1H2BH	CAMK1G
HIST1H2BJ	ATP5MC1P5
HIST1H2BK	BBX
HIST1H2BO	ATG4B
HIST1H3A	ATP5PD
HIST1H3B	ASMTL
HIST1H3F	ATP13A3-DT
HIST1H4A	BAAT
HIST1H4B	CALM2
HIST1H4C	BICDL1
HIST1H4F	C2orf49
HIST1H4G	BDKRB2
HIST1H4H	C1GALT1C1
HIST1H4I	C3orf84
HIST1H4K	ARHGEF19
HIST2H2AB	BCDIN3D
HIST2H2AC	ASTL
HIST2H2BE	BBOF1
HIST3H2A	AXIN1
HIST3H2BB	BRCC3
HIVEP2	BOP1
HJURP	CCNB3
HK2	ATP6AP1L
HKR1	AXDND1
HLA-DMA	ATP6V1H
HLCS	BMPR2
HLTF	BCL11B
HM13	BAP1
HMG20A	ATP6V0E2-AS1
HMGA1	ATP1B4
HMGA2	CAB39
HMGB2	BAIAP2L1
HMGCL	ARRDC1
HMGN1	BIRC6
HMGN2	C16orf87
HMGXB4	BEND5
HMOX1	C8A
HMX2	CFAP53
HN1L	BCL9L
HNRNPA0	BATF2
HNRNPA1	ATP13A4
HNRNPA2B1	ATP8A2
HNRNPA3	BPTF
HNRNPAB	BMP5
HNRNPD	ATP6AP1-DT
HNRNPDL	ASB14
HNRNPF	CASS4
HNRNPH1	BARHL1
HNRNPH3	BAIAP2
HNRNPK	BRI3BP
HNRNPLL	ATAT1
HNRNPR	BTG1
HNRNPU	CADPS2
HNRNPUL1	BHMT2
HNRNPUL2	BIN3
HOMEZ	B4GALNT1
HOXB6	CABP4
HOXB7	C19orf38
HOXB8	CACNA1F
HOXD10	BDH2
HOXD11	CCDC112
HOXD12	BLNK
HP1BP3	BBS5
HPCAL1	C8G
HPDL	C9
HPRT1	CABLES2
HPS3	CCDC136
HPS5	C1RL
HPS6	BEST2
HPSE	BRAP
HR	CBR4
HRH1	BMP8A
HRK	BORCS8
HS6ST2	ASIP
HSBP1L1	ASIC2
HSD11B2	BPIFB1
HSD17B10	BABAM2
HSD17B4	BBLN
HSDL1	PCGF1
HSF2	PSPN
HSP90AA1	KATNB1
HSPA14	RAB35
HSPA1A	PRKAG3
HSPA1B	PCGF6
HSPA1L	NUMA1
HSPA2	BANF2
HSPA4L	EOMES
HSPA8	CLPTM1L
HSPA9	GCDH
HSPB11	BLOC1S2
HSPBAP1	ATPAF1
HSPD1	B3GAT3
HSPE1	B3GNT7
HSPE1-MOB4	KPNA6
HSPH1	LY96
HTATIP2	LAMA2
HTATSF1	BCAS2
HUS1	BMX
HYAL1	ATG7
HYAL2	BTG2
HYI	BASP1
HYPK	BCS1L
IAH1	C11orf96
IARS2	C1QB
IBA57	BCL3
ICE1	BBC3
ICK	ATP1A2
ICMT	BICRAL
ID1	ASCL3
ID2	BAG3
ID3	BLVRB
IDE	C3
IDH2	AVL9
IDH3B	ARSG
IDI1	ANKRD36BP1
IER3IP1	BIRC2
IER5	BRD7
IFFO2	ATXN3L
IFI30	BRWD1
IFNGR2	BUB3
IFT20	ARSL
IFT22	BAG4
IFT80	OR2W5P
IGF1R	PRPH2
IGF2BP1	OR14C36
IGF2BP3	BMT2
IGF2R	BBS10
IGFBP3	BRPF1
IGFBP6	PPP4C
IGSF23	PDXK
IGSF3	PDGFRA
IGSF9	C17orf80
IK	BRIX1
IKBIP	CAPN2
IKBKB	C2CD5
IKZF2	CASD1
IL11RA	AUP1
IL17RB	AURKC
IL1RAP	C19orf12
IL23A	ATP6V1F
IL24	ATP1B2
IL4R	BTBD8
IL5RA	BBS4
IL6ST	BRD9
IL7	RNF214
ILF2	P2RY2
ILF3	ATAD3B
ILK	ATG4C
ILKAP	BAD
IMMP2L	BEX1
IMMT	BHLHE41
IMP3	BRAF
IMP4	BANP
IMPA2	BLK
IMPACT	CASP2
IMPDH2	BPNT1
INADL	BMPR1A
INAFM2	CAMSAP1
INCA1	BLTP1
ING2	BEAN1
ING3	CALHM6
ING5	ASAP3
INHBC	CAPN11
INO80	C4A
INPP4A	CAMKK2
INPP5B	ASZ1
INPP5F	ATXN2L
INPP5K	CARS1
INSIG1	BCKDHB
INSR	C4orf17
INTS2	BEND3
INTS3	CALU
INTS5	BTF3L4
INTS6	CENPH
IP6K2	C11orf97
IPO4	ATE1
IPO7	BST1
IPO9	ATOH8
IPP	BLTP3A
IQCC	CASP4
IQCE	BOD1
IQGAP1	AVPR2
IRAK1	C19orf47
IRAK2	CACNG2
IRAK4	CHRNA6
IRF2	BPHL
IRF2BP2	BCORL1
IRF2BPL	CABP1
IRF6	BEST3
IRGQ	B9D1
IRX5	BRD2
ISG20L2	BNIP3L
ISOC1	ATP1A4
ISY1	CCDC14
ITGA6	C2
ITGAV	CARS2
ITGB1	ATXN7L2
ITGB1BP1	BSN
ITGB4	BICDL2
ITIH1	CAGE1
ITPK1	BRIP1
ITPKC	C2CD6
ITPR3	BLOC1S1
ITPRIPL1	ATP9B
ITSN2	BMF
IVNS1ABP	BUB1
JADE3	BBIP1
JAG1	B3GALT5
JAK2	BICD2
JARID2	CAPRIN2
JDP2	C1GALT1
JOSD1	BRD3
JPH1	CACNB3
JRKL	BCKDHA
JTB	BAZ2B
JUN	CCNG1
JUNB	BPNT2
JUND	BCLAF3
KALRN	CEP112
KANK2	BIRC7
KANSL2	CALCOCO1
KARS	CCS
KAT5	CCDC116
KATNAL1	CCDC7
KBTBD11	C3orf22
KBTBD2	CALM1
KBTBD4	BLTP3B
KCMF1	BCR
KCNAB3	CCDC18
KCNC4	BRINP1
KCNE2	C17orf49
KCNG3	C1orf185
KCNK1	AZU1
KCNK5	BET1L
KCNMB3	BDH1
KCNN1	BTG4
KCNN4	PDLIM2
KCTD1	PSTK
KCTD15	RAB8B
KCTD18	PRKRA
KCTD2	PDCD5
KCTD20	NUP210
KCTD3	BTK
KCTD6	F8
KCTD7	CMA1
KCTD9	GCH1
KDELC2	BDNF-AS
KDELR2	BAK1
KDM1B	KRT32
KDM2A	MAN2B2
KDM4A	BLOC1S4
KDM6A	LAMC2
KDM7A	KRT13
KDSR	BRDT
KEAP1	C12orf43
KHDC1	C16orf82
KHDRBS3	AVPR1B
KIAA0101	ASAH2B
KIAA0232	CAMKK1
KIAA0247	BCHE
KIAA0319	C15orf61
KIAA0355	AZIN2
KIAA0368	CASP9
KIAA0430	CAB39L
KIAA0907	BIN1
KIAA1143	BHLHE22
KIAA1147	ARAFP2
KIAA1211	ASCL4
KIAA1244	C5AR1
KIAA1328	ATP7A
KIAA1429	ATOH7
KIAA1430	BMPER
KIAA1432	BPGM
KIAA1468	ARHGEF38
KIAA1522	BRD3OS
KIAA1549	BBOX1
KIAA1586	ARHGAP5-AS1
KIAA1715	BMP2K
KIAA1731	BUD23
KIAA1804	OR4F15
KIAA1841	PRSS27
KIF11	CASZ1
KIF13A	CCT2
KIF13B	CALCRL
KIF18A	BECN1
KIF18B	PPP4R2
KIF1B	PELI3
KIF1C	PDHA2
KIF21A	C2CD2L
KIF22	C2orf42
KIF23	CBLB
KIF24	C3orf18
KIF2A	B3GALT6
KIF2C	CCL3
KIFC1	C7orf50
KIRREL	BRD1
KITLG	C11orf87
KLC2	ARSD
KLF10	ASB10
KLF11	ARSF
KLF12	RPAIN
KLF13	PAPOLA
KLF3	BRD8
KLF4	BMS1P20
KLF5	BAIAP2L2
KLF9	BMP15
KLHDC1	BLCAP
KLHDC2	ATP9A
KLHL12	BCAS1
KLHL15	CAPG
KLHL2	CD207
KLHL20	ARHGAP11B
KLHL21	C10orf62
KLHL22	BCO2
KLHL24	B4GALNT3
KLHL31	ATP6V1E2
KLHL35	CASKIN1
KLHL7	CA8
KLLN	CARMIL2
KMT2A	C1QTNF7
KMT2D	CASP6
KNOP1	BNC2
KNTC1	CCDC124
KPNA1	CACNA2D1
KPNA3	C1QTNF6
KPNA6	BOK
KPNB1	CAPN10
KRAS	BBS1
KRCC1	CCR4
KRR1	CEP57
KXD1	C4BPA
LACTB2	C4orf46
LAGE3	BGN
LAMA3	BTN2A1
LAMP1	CCDC115
LAMTOR1	C3orf38
LANCL2	BORCS7
LANCL3	CHST7
LAPTM4B	CCDC121
LARP1B	CD84
LARP4	C1QTNF1
LARP4B	C2CD3
LAS1L	BCORP1
LASP1	CCDC88A
LATS1	BHLHA9
LATS2	CACNB4
LBR	BEND6
LCMT2	BTBD9
LCOR	BRWD3
LCORL	BTBD7
LDHA	CCDC138
LDLRAD3	BCO1
LEFTB	C18orf25
LEKR1	C12orf42
LEMD2	BRINP2
LEMD3	CCDC146
LETM2	CACNG5
LGR4	CARMIL3
LHX1	BDKRB1
LHX4	C11orf24
LHX9	BRMS1L
LIG1	BUB1B
LIMCH1	BRI3
LIMK2	C11orf21
LIN54	B3GALT5-AS1
LIN7B	BOC
LIN9	CCDC159
LLGL2	BFAR
LMBRD2	CCDC148
LMF2	BCAS4
LMNB1	CCZ1
LMNB2	C16orf86
LMO4	C11orf16
LNP1	CFAP58
LNPEP	BMP8B
LNX2	CENPF
LOC105371267	CAMP
LOC112694756	CABP2
LOC374920	BMAL2
LOC81691	CALHM5
LOC91663	CCDC73
LONP1	C19orf25
LONP2	BUD13
LONRF1	BCAN
LONRF3	C2orf50
[truncated: 18,459 more rows]
