# Supplementary material for: E2F1-induced autocrine IL-6 inflammatory loop mediates cancer-immune crosstalk that predicts T cell phenotype switching and therapeutic responsiveness
Source: Front Immunol. 2024 Oct 31;15:1470368. doi: 10.3389/fimmu.2024.1470368 (PMC11560763; doi:10.3389/fimmu.2024.1470368)
Supplement: Supplementary file 3 [file Table2.xlsx]

## Sheet: Enrichment - subcluster_red
# background genes	# genes	category	color	description	FDR value	genes	network,SUID	nodes,SUID	p-value	term name	transferred FDR value
1592	17	GO Biological Process	red	Negative regulation of cellular biosynthetic process	0.0016	SIRT1|HDAC5|SMO|ATF2|KDM1B|SPHK1|EZH2|SOX11|FOXG1|E2F1|CENPF|PRDM1|EIF4EBP2|FOXO1|AASS|MYC|GRB10	5866	6129|6150|6159|6156|6144|6138|6066|6063|6120|6057|6075|6168|6099|6186|6093|6174|6087	1.04e-07	GO:0031327	0.697517
296	8	GO Biological Process	red	Kidney development	0.002	SMO|SOX11|CENPF|PRDM1|SGPL1|MME|MYC|CD24	5866	6159|6063|6075|6168|6165|6147|6174|6141	6.36e-07	GO:0001822	0.67334
11025	43	GO Biological Process	red	Regulation of cellular process	0.002	SIRT1|TXN2|SPTLC2|HDAC5|SMO|ATF2|HUNK|PDE3B|MRAS|FGFR4|KDM1B|SPHK1|FUBP3|EZH2|SOX11|KIF15|FOXG1|HSPD1|MAPT|E2F1|TCF20|PDE10A|CENPF|HIVEP2|PRDM1|SUPT3H|SGPL1|EIF4EBP2|CLIC4|FOXO1|HERC4|CCNF|E2F5|GNG4|AASS|RASGRF1|MME|BAZ2A|KIF18B|MYC|CD24|GRB10|CBLB	5866	6129|6126|6054|6150|6159|6156|6090|6108|6183|6105|6144|6138|6132|6066|6063|6162|6120|6123|6096|6057|6189|6072|6075|6084|6168|6153|6165|6099|6171|6186|6135|6051|6117|6180|6093|6060|6147|6192|6081|6174|6141|6087|6111	4.91e-07	GO:0050794	0.67334
156	6	GO Biological Process	red	Protein acetylation	0.0029	SIRT1|ATF2|SPHK1|MAPT|SUPT3H|FOXO1	5866	6129|6156|6138|6096|6153|6186	2.56e-06	GO:0006473	0.633082
1363	14	GO Biological Process	red	Response to endogenous stimulus	0.0029	SIRT1|TXN2|HDAC5|ATF2|PDE3B|FGFR4|EZH2|MAPT|E2F1|EIF4EBP2|FOXO1|MME|CD24|GRB10	5866	6129|6126|6150|6156|6108|6105|6066|6096|6057|6099|6186|6147|6141|6087	3.06e-06	GO:0009719	0.633082
1389	14	GO Biological Process	red	Regulation of multicellular organismal development	0.0029	SIRT1|SMO|ATF2|PDE3B|SPHK1|EZH2|SOX11|FOXG1|MAPT|E2F1|PRDM1|MME|MYC|CD24	5866	6129|6159|6156|6108|6138|6066|6063|6120|6096|6057|6168|6147|6174|6141	3.81e-06	GO:2000026	0.633082
396	8	GO Biological Process	red	Histone modification	0.003	SIRT1|HDAC5|ATF2|KDM1B|EZH2|PRDM1|SUPT3H|BAZ2A	5866	6129|6150|6156|6144|6066|6168|6153|6192	5.28e-06	GO:0016570	0.629409
1518	14	GO Biological Process	red	Intracellular signal transduction	0.0042	SIRT1|SMO|ATF2|HUNK|MRAS|SPHK1|E2F1|CENPF|EIF4EBP2|RASGRF1|MYC|CD24|GRB10|CBLB	5866	6129|6159|6156|6090|6183|6138|6057|6075|6099|6060|6174|6141|6087|6111	1.05e-05	GO:0035556	0.592953
205	6	GO Biological Process	red	Response to insulin	0.0044	SIRT1|HDAC5|PDE3B|EIF4EBP2|FOXO1|GRB10	5866	6129|6150|6108|6099|6186|6087	1.17e-05	GO:0032868	0.587912
318	7	GO Biological Process	red	Response to oxygen levels	0.0045	SIRT1|TXN2|ATF2|E2F1|FOXO1|MYC|CD24	5866	6129|6126|6156|6057|6186|6174|6141	1.27e-05	GO:0070482	0.585477
3114	20	GO Biological Process	red	Positive regulation of cellular metabolic process	0.0054	SIRT1|SPTLC2|HDAC5|SMO|ATF2|FGFR4|KDM1B|SPHK1|FUBP3|EZH2|SOX11|MAPT|E2F1|TCF20|SUPT3H|FOXO1|E2F5|MYC|CD24|GRB10	5866	6129|6054|6150|6159|6156|6105|6144|6138|6132|6066|6063|6096|6057|6189|6153|6186|6117|6174|6141|6087	1.75e-05	GO:0031325	0.565723
985	11	GO Biological Process	red	Heterocycle biosynthetic process	0.0057	SIRT1|ATF2|SPHK1|FUBP3|TAF1A|E2F1|AK5|CENPF|SUPT3H|AKR1A1|BAZ2A	5866	6129|6156|6138|6132|6078|6057|6102|6075|6153|6069|6192	2.06e-05	GO:0018130	0.559865
227	6	GO Biological Process	red	Positive regulation of neurogenesis	0.0057	SMO|SOX11|FOXG1|MAPT|E2F1|MME	5866	6159|6063|6120|6096|6057|6147	2.05e-05	GO:0050769	0.559865
3463	21	GO Biological Process	red	Cellular nitrogen compound metabolic process	0.0059	SIRT1|SPTLC2|ATF2|KDM1B|SPHK1|FUBP3|EZH2|TAF1A|HSPD1|MAPT|E2F1|AK5|PDE10A|CENPF|SUPT3H|SGPL1|EIF4EBP2|ALDH7A1|AASS|MME|BAZ2A	5866	6129|6054|6156|6144|6138|6132|6066|6078|6123|6096|6057|6102|6072|6075|6153|6165|6099|6114|6093|6147|6192	2.33e-05	GO:0034641	0.556129
505	8	GO Biological Process	red	Blood vessel development	0.0071	SIRT1|SMO|PDE3B|SPHK1|PRDM1|SGPL1|CLIC4|FOXO1	5866	6129|6159|6108|6138|6168|6165|6171|6186	2.97e-05	GO:0001568	0.536069
712	9	GO Biological Process	red	Cell population proliferation	0.0102	SMO|ATF2|SPHK1|SOX11|FOXG1|HSPD1|PRDM1|RASGRF1|CBLB	5866	6159|6156|6138|6063|6120|6123|6168|6060|6111	5.13e-05	GO:0008283	0.496815
716	9	GO Biological Process	red	Regulation of cell cycle process	0.0105	SIRT1|ATF2|SPHK1|EZH2|KIF15|E2F1|CENPF|CCNF|MYC	5866	6129|6156|6138|6066|6162|6057|6075|6051|6174	5.35e-05	GO:0010564	0.493674
899	10	GO Biological Process	red	Negative regulation of gene expression	0.0105	SIRT1|HDAC5|SMO|EZH2|SOX11|MAPT|PRDM1|EIF4EBP2|BAZ2A|CD24	5866	6129|6150|6159|6066|6063|6096|6168|6099|6192|6141	5.4e-05	GO:0010629	0.493674
1146	11	GO Biological Process	red	Positive regulation of gene expression	0.0135	SIRT1|SMO|ATF2|FGFR4|SPHK1|FUBP3|SOX11|HSPD1|E2F1|PRDM1|MYC	5866	6129|6159|6156|6105|6138|6132|6063|6123|6057|6168|6174	8.09e-05	GO:0010628	0.466445
436	7	GO Biological Process	red	Regulation of DNA-binding transcription factor activity	0.0142	SIRT1|HDAC5|SMO|ATF2|SPHK1|EZH2|E2F1	5866	6129|6150|6159|6156|6138|6066|6057	9.07e-05	GO:0051090	0.460968
3355	19	GO Biological Process	red	Regulation of cell communication	0.0248	SIRT1|SMO|PDE3B|FGFR4|SPHK1|EZH2|SOX11|MAPT|PDE10A|EIF4EBP2|FOXO1|HERC4|GNG4|RASGRF1|MME|MYC|CD24|GRB10|CBLB	5866	6129|6159|6108|6105|6138|6066|6063|6096|6072|6099|6186|6135|6180|6060|6147|6174|6141|6087|6111	0.00018	GO:0010646	0.400553
7	2	GO Biological Process	red	rDNA heterochromatin assembly	0.0264	SIRT1|BAZ2A	5866	6129|6192	0.00021	GO:0000183	0.393779
118	4	GO Biological Process	red	Cellular response to reactive oxygen species	0.0274	SIRT1|SPHK1|EZH2|MAPT	5866	6129|6138|6066|6096	0.00022	GO:0034614	0.389751
693	8	GO Biological Process	red	Cell activation	0.0309	HDAC5|SMO|ATF2|EZH2|HSPD1|MAPT|CD24|CBLB	5866	6150|6159|6156|6066|6123|6096|6141|6111	0.00026	GO:0001775	0.376726
129	4	GO Biological Process	red	Positive regulation of cysteine-type endopeptidase activity involved in apoptotic process	0.0344	SIRT1|HSPD1|MAPT|MYC	5866	6129|6123|6096|6174	0.0003	GO:0043280	0.3651
1113	10	GO Biological Process	red	Organonitrogen compound catabolic process	0.0344	SIRT1|SPHK1|PDE10A|SGPL1|HERC4|CCNF|ALDH7A1|AASS|MME|CBLB	5866	6129|6138|6072|6165|6135|6051|6114|6093|6147|6111	0.00031	GO:1901565	0.3651
19	3	Reactome Pathways	red	Transcription of E2F targets under negative control by DREAM complex	0.0346	E2F1|E2F5|MYC	5866	6057|6117|6174	2.01e-05	HSA-1362277	0.364472
2540	18	Reactome Pathways	red	Signal Transduction	0.0346	HDAC5|SMO|ATF2|PDE3B|MRAS|FGFR4|SPHK1|EZH2|E2F1|PDE10A|CENPF|PRDM1|FOXO1|E2F5|GNG4|RASGRF1|MYC|GRB10	5866	6150|6159|6156|6108|6183|6105|6138|6066|6057|6072|6075|6168|6186|6117|6180|6060|6174|6087	1.51e-05	HSA-162582	0.364472
1476	13	Reactome Pathways	red	Gene expression (Transcription)	0.0346	SIRT1|HDAC5|ATF2|EZH2|FOXG1|TAF1A|HSPD1|E2F1|PRDM1|FOXO1|E2F5|BAZ2A|MYC	5866	6129|6150|6156|6066|6120|6078|6123|6057|6168|6186|6117|6192|6174	3.83e-05	HSA-74160	0.364472
52	3	GO Biological Process	red	Negative regulation of fat cell differentiation	0.0354	SIRT1|E2F1|FOXO1	5866	6129|6057|6186	0.00032	GO:0045599	0.361995
10	2	GO Biological Process	red	Detection of cell density	0.0388	SMO|ATF2	5866	6159|6156	0.00038	GO:0060245	0.352059
10	2	GO Biological Process	red	Regulation of somatic stem cell population maintenance	0.0388	SMO|MYC	5866	6159|6174	0.00038	GO:1904672	0.352059
57	3	GO Biological Process	red	DNA methylation	0.0421	KDM1B|EZH2|BAZ2A	5866	6144|6066|6192	0.00042	GO:0006306	0.343215
11	2	GO Biological Process	red	Regulation of bile acid biosynthetic process	0.0438	SIRT1|FGFR4	5866	6129|6105	0.00044	GO:0070857	0.338926

## Sheet: Enrichment - subcluster_green
# background genes	# genes	category	color	description	FDR value	genes	network,SUID	nodes,SUID	p-value	term name	transferred FDR value
4010	23	GO Biological Process	green	Response to chemical	0.00013	SOX9|IL36B|IL1A|SQLE|EPHA1|BMP6|FAM167A|COL6A2|HAS2|RGMB|PAPPA|NLRP3|TRIO|COL6A1|TGM2|CTSS|EDN1|NFIB|CD274|IL24|IL6|HYOU1|SOCS2	3925	4140|4137|4212|4191|4125|4194|4128|4185|4182|4164|4203|4197|4146|4173|4113|4155|4200|4143|4134|4149|4176|4158|4131	8.16e-09	GO:0042221	1
827	11	GO Biological Process	green	Response to lipid	0.00097	SOX9|IL36B|IL1A|BMP6|PAPPA|NLRP3|EDN1|CD274|IL24|IL6|SOCS2	3925	4140|4137|4212|4194|4203|4197|4200|4134|4149|4176|4131	1.24e-07	GO:0033993	0.775395
485	8	GO Biological Process	green	Positive regulation of cell adhesion	0.0025	IL36B|IL1A|EPHA1|HAS2|NLRP3|TGM2|CD274|IL6	3925	4137|4212|4125|4182|4197|4113|4134|4176	1.86e-06	GO:0045785	0.669589
1363	11	GO Biological Process	green	Response to endogenous stimulus	0.013	SOX9|BMP6|HAS2|RGMB|PAPPA|COL6A1|TGM2|CTSS|EDN1|IL6|SOCS2	3925	4140|4194|4182|4164|4203|4173|4113|4155|4200|4176|4131	1.57e-05	GO:0009719	0.485339
2978	16	GO Biological Process	green	Regulation of signal transduction	0.0134	SOX9|ERP29|IL1A|MFHAS1|BMP6|FAM167A|NLRP3|TRIO|TGM2|UBE2D1|EDN1|ITSN1|IL24|IL6|HYOU1|SOCS2	3925	4140|4209|4212|4206|4194|4128|4197|4146|4113|4119|4200|4170|4149|4176|4158|4131	1.71e-05	GO:0009966	0.481953
927	9	GO Biological Process	green	Regulation of cell migration	0.0157	SOX9|IL1A|EPHA1|HAS2|EDN1|CD274|IL24|NAV3|IL6	3925	4140|4212|4125|4182|4200|4134|4149|4122|4176	2.7e-05	GO:0030334	0.46425
104	4	GO Biological Process	green	Gland morphogenesis	0.0191	SOX9|TGM2|NFIB|IL6	3925	4140|4113|4143|4176	3.9e-05	GO:0022612	0.442342
41	3	GO Biological Process	green	Endocrine pancreas development	0.0243	SOX9|BMP6|IL6	3925	4140|4194|4176	6.44e-05	GO:0031018	0.415432
6	2	GO Biological Process	green	Response to ozone	0.0252	IL1A|EDN1	3925	4212|4200	8.5e-05	GO:0010193	0.411368
6	2	GO Biological Process	green	Neural crest cell fate commitment	0.0252	SOX9|EDN1	3925	4140|4200	8.5e-05	GO:0014034	0.411368
3847	17	GO Biological Process	green	Positive regulation of metabolic process	0.0268	SOX9|IL36B|ERP29|IL1A|TMTC3|EPHA1|BMP6|HAS2|RGMB|NLRP3|POLR3A|UBE2D1|EDN1|NFIB|CD274|IL24|IL6	3925	4140|4137|4209|4212|4152|4125|4194|4182|4164|4197|4179|4119|4200|4143|4134|4149|4176	0.00011	GO:0009893	0.404488
7	2	GO Biological Process	green	Negative regulation of hypoxia-induced intrinsic apoptotic signaling pathway	0.0272	FAM167A|HYOU1	3925	4128|4158	0.00011	GO:1903298	0.402833
144	4	GO Biological Process	green	Response to glucocorticoid	0.0311	BMP6|PAPPA|EDN1|IL6	3925	4194|4203|4200|4176	0.00013	GO:0051384	0.387858
9	2	GO Biological Process	green	Positive regulation of T-helper 2 cell cytokine production	0.0357	NLRP3|IL6	3925	4197|4176	0.00017	GO:2000553	0.372442
282	5	KEGG Pathways	green	Cytokine-cytokine receptor interaction	0.0479	IL36B|IL1A|BMP6|IL24|IL6	3925	4137|4212|4194|4149|4176	0.00014	hsa04060	0.33959
513	6	GO Biological Process	green	Skeletal system development	0.0494	SOX9|BMP6|HAS2|TGM2|EDN1|NFIB	3925	4140|4194|4182|4113|4200|4143	0.00027	GO:0001501	0.336144
12	2	GO Biological Process	green	Positive regulation of urine volume	0.0494	HAS2|EDN1	3925	4182|4200	0.00027	GO:0035810	0.336144

## Sheet: Enrichment - subcluster_blue
# background genes	# genes	category	color	description	FDR value	genes	network,SUID	nodes,SUID	p-value	term name	transferred FDR value
705	6	Reactome Pathways	blue	Metabolism of RNA	4.94e-06	SNRNP27|XRN1|LSM2|DCP2|SMG1|CLNS1A	8458	8658|8646|8649|8643|8652|8655	2.16e-09	HSA-8953854	1
11	2	GO Biological Process	blue	Histone mRNA catabolic process	0.0073	XRN1|DCP2	8458	8646|8643	6.02e-06	GO:0071044	0.40267
37	2	GO Biological Process	blue	Nuclear-transcribed mRNA catabolic process; nonsense-mediated decay	0.0331	DCP2|SMG1	8458	8643|8652	5.7e-05	GO:0000184	0.278948
39	2	GO Biological Process	blue	Spliceosomal snRNP assembly	0.0336	LSM2|CLNS1A	8458	8649|8655	6.3e-05	GO:0000387	0.27772
