# Supplementary material for: E2F1-induced autocrine IL-6 inflammatory loop mediates cancer-immune crosstalk that predicts T cell phenotype switching and therapeutic responsiveness
Source: Front Immunol. 2024 Oct 31;15:1470368. doi: 10.3389/fimmu.2024.1470368 (PMC11560763; doi:10.3389/fimmu.2024.1470368)
Supplement: Supplementary file 4 [file Table3.xlsx]

## Sheet: Table S3
Name	Distance	Category	Type		Supplemental Table S3: Summary of interacting sites between E2F1, STAT3 and the IL-6 promoter from molecular docking analysis
E2F1:ARG109:NH1 - IL6:DC26:OP1	3.67967	Hydrogen Bond;Electrostatic	Salt Bridge
STAT3:LYS340:NZ - IL6:DG21:OP2	3.90872	Hydrogen Bond;Electrostatic	Salt Bridge
STAT3:LYS340:NZ - IL6:DC9:OP2	3.69792	Hydrogen Bond;Electrostatic	Salt Bridge
E2F1:ARG91:NH1 - IL6:DC10:OP2	5.58326	Electrostatic	Attractive Charge
E2F1:ARG91:NH2 - IL6:DG9:OP2	4.46117	Electrostatic	Attractive Charge
E2F1:ARG109:NH1 - IL6:DG3:OP2	3.66439	Electrostatic	Attractive Charge
E2F1:ARG109:NH2 - IL6:DG3:OP1	1.95619	Electrostatic	Attractive Charge
E2F1:ARG109:NH2 - IL6:DC4:OP1	3.20626	Electrostatic	Attractive Charge
E2F1:ARG111:NH1 - IL6:DG2:OP1	2.71915	Electrostatic	Attractive Charge
E2F1:ARG111:NH1 - IL6:DG3:OP1	2.41236	Electrostatic	Attractive Charge
E2F1:ARG111:NH2 - IL6:DG2:OP2	4.19148	Electrostatic	Attractive Charge
E2F1:ARG111:NH2 - IL6:DG3:OP2	5.39915	Electrostatic	Attractive Charge
E2F1:ARG113:NH2 - IL6:DG1:OP2	4.82052	Electrostatic	Attractive Charge
E2F1:ARG113:NH2 - IL6:DG2:OP1	4.59196	Electrostatic	Attractive Charge
E2F1:LYS117:NZ - IL6:DT29:OP2	4.51376	Electrostatic	Attractive Charge
E2F1:LYS117:NZ - IL6:DG30:OP2	2.4596	Electrostatic	Attractive Charge
E2F1:ARG422:NH1 - IL6:DC34:OP2	2.89873	Electrostatic	Attractive Charge
STAT3:LYS340:NZ - IL6:DT7:OP2	4.91652	Electrostatic	Attractive Charge
STAT3:LYS340:NZ - IL6:DA22:OP1	2.95427	Electrostatic	Attractive Charge
STAT3:LYS615:NZ - IL6:DG5:OP2	5.03436	Electrostatic	Attractive Charge
STAT3:LYS642:NZ - IL6:DT24:OP2	5.5654	Electrostatic	Attractive Charge
STAT3:LYS340:NZ - IL6:DC10:OP1	2.96908	Electrostatic	Attractive Charge
STAT3:LYS340:NZ - IL6:DC19:OP2	5.04878	Electrostatic	Attractive Charge
STAT3:LYS615:NZ - IL6:DG17:OP2	5.38648	Electrostatic	Attractive Charge
E2F1:GLY106:N - IL6:DC22:OP1	2.8942	Hydrogen Bond	Conventional Hydrogen Bond
E2F1:ARG109:NE - IL6:DC4:OP1	2.30256	Hydrogen Bond	Conventional Hydrogen Bond
E2F1:ARG111:NH2 - IL6:DG2:O5'	2.09735	Hydrogen Bond	Conventional Hydrogen Bond
E2F1:ARG113:NE - IL6:DG1:N7	2.96911	Hydrogen Bond	Conventional Hydrogen Bond
E2F1:ARG113:NH2 - IL6:DG1:OP1	2.85229	Hydrogen Bond	Conventional Hydrogen Bond
E2F1:ARG113:NH2 - IL6:DG1:O5'	3.24405	Hydrogen Bond	Conventional Hydrogen Bond
E2F1:HIS114:ND1 - IL6:DT29:OP1	2.25234	Hydrogen Bond	Conventional Hydrogen Bond
E2F1:LYS117:NZ - IL6:DT29:O3'	1.73168	Hydrogen Bond	Conventional Hydrogen Bond
E2F1:TYR128:OH - IL6:DT29:OP2	3.2305	Hydrogen Bond	Conventional Hydrogen Bond
E2F1:PHE437:N - IL6:DG2:OP2	3.26911	Hydrogen Bond	Conventional Hydrogen Bond
IL6:DG1:N2 - E2F1:ASP423:OD2	2.91505	Hydrogen Bond	Conventional Hydrogen Bond
IL6:DG1:N2 - E2F1:ASP426:O	3.29678	Hydrogen Bond	Conventional Hydrogen Bond
IL6:DC5:N4 - E2F1:GLY110:O	2.48599	Hydrogen Bond	Conventional Hydrogen Bond
IL6:DA6:N6 - E2F1:GLY110:O	2.73965	Hydrogen Bond	Conventional Hydrogen Bond
STAT3:ASN466:ND2 - IL6:DT7:OP1	0.872217	Hydrogen Bond	Conventional Hydrogen Bond
STAT3:ASN466:ND2 - IL6:DC19:OP1	0.900086	Hydrogen Bond	Conventional Hydrogen Bond
E2F1:HIS98:CE1 - IL6:DC20:OP2	3.21971	Hydrogen Bond	Carbon Hydrogen Bond
E2F1:GLY106:CA - IL6:DC23:OP1	2.35707	Hydrogen Bond	Carbon Hydrogen Bond
E2F1:PRO107:CD - IL6:DC23:OP1	2.74559	Hydrogen Bond	Carbon Hydrogen Bond
E2F1:PRO107:CD - IL6:DC23:OP2	2.92975	Hydrogen Bond	Carbon Hydrogen Bond
E2F1:ARG109:CA - IL6:DC5:OP1	3.77389	Hydrogen Bond	Carbon Hydrogen Bond
E2F1:ARG113:CD - IL6:DG2:O6	2.99819	Hydrogen Bond	Carbon Hydrogen Bond
E2F1:HIS114:CD2 - IL6:DG30:OP1	1.51534	Hydrogen Bond	Carbon Hydrogen Bond
E2F1:HIS114:CE1 - IL6:DT29:OP2	2.25667	Hydrogen Bond	Carbon Hydrogen Bond
E2F1:LYS117:CE - IL6:DG30:OP2	1.56553	Hydrogen Bond	Carbon Hydrogen Bond
E2F1:LEU432:CA - IL6:DG1:O4'	3.37855	Hydrogen Bond	Carbon Hydrogen Bond
IL6:DC19:C5' - E2F1:GLU95:OE2	2.6956	Hydrogen Bond	Carbon Hydrogen Bond
IL6:DG1:C4' - E2F1:PRO434:O	3.67377	Hydrogen Bond	Carbon Hydrogen Bond
STAT3:GLY422:CA - E2F1:THR96:OG1	3.48936	Hydrogen Bond	Carbon Hydrogen Bond
IL6:DC20:OP2 - E2F1:HIS98	3.61792	Electrostatic	Pi-Anion
E2F1:ARG113:NE - IL6:DG1	3.57424	Hydrogen Bond	Pi-Donor Hydrogen Bond
E2F1:ARG109:NH1 - IL6:DC26:OP1	3.67967	Hydrogen Bond;Electrostatic	Salt Bridge
STAT3:LYS340:NZ - IL6:DG21:OP2	3.90872	Hydrogen Bond;Electrostatic	Salt Bridge
STAT3:LYS340:NZ - IL6:DC9:OP2	3.69792	Hydrogen Bond;Electrostatic	Salt Bridge
E2F1:ARG91:NH1 - IL6:DC10:OP2	5.58326	Electrostatic	Attractive Charge
E2F1:ARG91:NH2 - IL6:DG9:OP2	4.46117	Electrostatic	Attractive Charge
E2F1:ARG109:NH1 - IL6:DG3:OP2	3.66439	Electrostatic	Attractive Charge
E2F1:ARG109:NH2 - IL6:DG3:OP1	1.95619	Electrostatic	Attractive Charge
E2F1:ARG109:NH2 - IL6:DC4:OP1	3.20626	Electrostatic	Attractive Charge
E2F1:ARG111:NH1 - IL6:DG2:OP1	2.71915	Electrostatic	Attractive Charge
E2F1:ARG111:NH1 - IL6:DG3:OP1	2.41236	Electrostatic	Attractive Charge
E2F1:ARG111:NH2 - IL6:DG2:OP2	4.19148	Electrostatic	Attractive Charge
E2F1:ARG111:NH2 - IL6:DG3:OP2	5.39915	Electrostatic	Attractive Charge
E2F1:ARG113:NH2 - IL6:DG1:OP2	4.82052	Electrostatic	Attractive Charge
E2F1:ARG113:NH2 - IL6:DG2:OP1	4.59196	Electrostatic	Attractive Charge
E2F1:LYS117:NZ - IL6:DT29:OP2	4.51376	Electrostatic	Attractive Charge
E2F1:LYS117:NZ - IL6:DG30:OP2	2.4596	Electrostatic	Attractive Charge
E2F1:ARG422:NH1 - IL6:DC34:OP2	2.89873	Electrostatic	Attractive Charge
STAT3:LYS340:NZ - IL6:DT7:OP2	4.91652	Electrostatic	Attractive Charge
STAT3:LYS340:NZ - IL6:DA22:OP1	2.95427	Electrostatic	Attractive Charge
STAT3:LYS615:NZ - IL6:DG5:OP2	5.03436	Electrostatic	Attractive Charge
STAT3:LYS642:NZ - IL6:DT24:OP2	5.5654	Electrostatic	Attractive Charge
STAT3:LYS340:NZ - IL6:DC10:OP1	2.96908	Electrostatic	Attractive Charge
STAT3:LYS340:NZ - IL6:DC19:OP2	5.04878	Electrostatic	Attractive Charge
STAT3:LYS615:NZ - IL6:DG17:OP2	5.38648	Electrostatic	Attractive Charge
E2F1:GLY106:N - IL6:DC22:OP1	2.8942	Hydrogen Bond	Conventional Hydrogen Bond
E2F1:ARG109:NE - IL6:DC4:OP1	2.30256	Hydrogen Bond	Conventional Hydrogen Bond
E2F1:ARG111:NH2 - IL6:DG2:O5'	2.09735	Hydrogen Bond	Conventional Hydrogen Bond
E2F1:ARG113:NE - IL6:DG1:N7	2.96911	Hydrogen Bond	Conventional Hydrogen Bond
E2F1:ARG113:NH2 - IL6:DG1:OP1	2.85229	Hydrogen Bond	Conventional Hydrogen Bond
E2F1:ARG113:NH2 - IL6:DG1:O5'	3.24405	Hydrogen Bond	Conventional Hydrogen Bond
E2F1:HIS114:ND1 - IL6:DT29:OP1	2.25234	Hydrogen Bond	Conventional Hydrogen Bond
E2F1:LYS117:NZ - IL6:DT29:O3'	1.73168	Hydrogen Bond	Conventional Hydrogen Bond
E2F1:TYR128:OH - IL6:DT29:OP2	3.2305	Hydrogen Bond	Conventional Hydrogen Bond
E2F1:PHE437:N - IL6:DG2:OP2	3.26911	Hydrogen Bond	Conventional Hydrogen Bond
IL6:DG1:N2 - E2F1:ASP423:OD2	2.91505	Hydrogen Bond	Conventional Hydrogen Bond
IL6:DG1:N2 - E2F1:ASP426:O	3.29678	Hydrogen Bond	Conventional Hydrogen Bond
IL6:DC5:N4 - E2F1:GLY110:O	2.48599	Hydrogen Bond	Conventional Hydrogen Bond
IL6:DA6:N6 - E2F1:GLY110:O	2.73965	Hydrogen Bond	Conventional Hydrogen Bond
STAT3:ASN466:ND2 - IL6:DT7:OP1	0.872217	Hydrogen Bond	Conventional Hydrogen Bond
STAT3:ASN466:ND2 - IL6:DC19:OP1	0.900086	Hydrogen Bond	Conventional Hydrogen Bond
E2F1:HIS98:CE1 - IL6:DC20:OP2	3.21971	Hydrogen Bond	Carbon Hydrogen Bond
E2F1:GLY106:CA - IL6:DC23:OP1	2.35707	Hydrogen Bond	Carbon Hydrogen Bond
E2F1:PRO107:CD - IL6:DC23:OP1	2.74559	Hydrogen Bond	Carbon Hydrogen Bond
E2F1:PRO107:CD - IL6:DC23:OP2	2.92975	Hydrogen Bond	Carbon Hydrogen Bond
E2F1:ARG109:CA - IL6:DC5:OP1	3.77389	Hydrogen Bond	Carbon Hydrogen Bond
E2F1:ARG113:CD - IL6:DG2:O6	2.99819	Hydrogen Bond	Carbon Hydrogen Bond
E2F1:HIS114:CD2 - IL6:DG30:OP1	1.51534	Hydrogen Bond	Carbon Hydrogen Bond
E2F1:HIS114:CE1 - IL6:DT29:OP2	2.25667	Hydrogen Bond	Carbon Hydrogen Bond
E2F1:LYS117:CE - IL6:DG30:OP2	1.56553	Hydrogen Bond	Carbon Hydrogen Bond
E2F1:LEU432:CA - IL6:DG1:O4'	3.37855	Hydrogen Bond	Carbon Hydrogen Bond
IL6:DC19:C5' - E2F1:GLU95:OE2	2.6956	Hydrogen Bond	Carbon Hydrogen Bond
IL6:DG1:C4' - E2F1:PRO434:O	3.67377	Hydrogen Bond	Carbon Hydrogen Bond
STAT3:GLY422:CA - E2F1:THR96:OG1	3.48936	Hydrogen Bond	Carbon Hydrogen Bond
IL6:DC20:OP2 - E2F1:HIS98	3.61792	Electrostatic	Pi-Anion
E2F1:ARG113:NE - IL6:DG1	3.57424	Hydrogen Bond	Pi-Donor Hydrogen Bond
IL6:DC9 - STAT3:MET331	4.96295	Hydrophobic	Pi-Alkyl
IL6:DG3 - E2F1:ARG111	5.25455	Hydrophobic	Pi-Alkyl
IL6:DG21 - STAT3:MET331	5.05426	Hydrophobic	Pi-Alkyl
IL6:DG21 - STAT3:MET331	4.62775	Hydrophobic	Pi-Alkyl
