# Supplementary material for: E2F1-induced autocrine IL-6 inflammatory loop mediates cancer-immune crosstalk that predicts T cell phenotype switching and therapeutic responsiveness
Source: Front Immunol. 2024 Oct 31;15:1470368. doi: 10.3389/fimmu.2024.1470368 (PMC11560763; doi:10.3389/fimmu.2024.1470368)
Supplement: Supplementary file 5 [file Table4.xlsx]

## Sheet: Table S4
Name	Distance	Category	Types		Supplemental Table S4: Summary of the interacting sites of the E2F1:STAT3:IL-6 promoter complex from the last frame of the MD simulation after convergence.
E2F1:ARG90:HE - IL6:DA8:OP2	2.00721	Hydrogen Bond;Electrostatic	Salt Bridge;Attractive Charge
STAT3:LYS574:HZ1 - IL6:DA15:OP2	2.5875	Hydrogen Bond;Electrostatic	Salt Bridge;Attractive Charge
STAT3:LYS615:HZ2 - IL6:DG4:OP2	2.1544	Hydrogen Bond;Electrostatic	Salt Bridge;Attractive Charge
STAT3:LYS642:HZ2 - IL6:DT24:OP2	2.07181	Hydrogen Bond;Electrostatic	Salt Bridge;Attractive Charge
E2F1:ARG91:NE - IL6:DG9:OP2	3.55491	Electrostatic	Attractive Charge
E2F1:ARG91:NE - IL6:DC10:OP2	4.30212	Electrostatic	Attractive Charge
E2F1:ARG109:NE - IL6:DC4:OP2	3.47095	Electrostatic	Attractive Charge
E2F1:ARG111:NE - IL6:DG3:OP2	5.45429	Electrostatic	Attractive Charge
E2F1:ARG113:NE - IL6:DG1:OP2	5.21587	Electrostatic	Attractive Charge
E2F1:ARG113:NE - IL6:DG2:OP2	4.95146	Electrostatic	Attractive Charge
E2F1:LYS117:NZ - IL6:DG30:OP2	4.40017	Electrostatic	Attractive Charge
E2F1:ARG422:NE - IL6:DC34:OP2	4.89595	Electrostatic	Attractive Charge
STAT3:LYS340:NZ - IL6:DG21:OP2	4.54932	Electrostatic	Attractive Charge
STAT3:LYS340:NZ - IL6:DA22:OP2	5.26239	Electrostatic	Attractive Charge
STAT3:ARG414:NE - IL6:DT8:OP2	5.15825	Electrostatic	Attractive Charge
STAT3:LYS573:NZ - IL6:DA15:OP2	5.02146	Electrostatic	Attractive Charge
STAT3:LYS615:NZ - IL6:DG5:OP2	4.45707	Electrostatic	Attractive Charge
STAT3:LYS642:NZ - IL6:DG25:OP2	3.84358	Electrostatic	Attractive Charge
STAT3:LYS340:NZ - IL6:DC9:OP2	4.60025	Electrostatic	Attractive Charge
STAT3:LYS340:NZ - IL6:DC10:OP2	2.9461	Electrostatic	Attractive Charge
STAT3:LYS615:NZ - IL6:DG16:OP2	2.74221	Electrostatic	Attractive Charge
STAT3:LYS642:NZ - IL6:DA12:OP2	3.49798	Electrostatic	Attractive Charge
STAT3:LYS642:NZ - IL6:DT13:OP2	4.20776	Electrostatic	Attractive Charge
E2F1:ARG90:HH21 - IL6:DA8:OP2	1.9092	Hydrogen Bond	Conventional Hydrogen Bond
E2F1:ARG91:HN - IL6:DG9:OP2	2.47635	Hydrogen Bond	Conventional Hydrogen Bond
E2F1:ARG91:HE - IL6:DC10:OP1	2.769	Hydrogen Bond	Conventional Hydrogen Bond
E2F1:ARG91:HH21 - IL6:DC10:OP1	1.78388	Hydrogen Bond	Conventional Hydrogen Bond
E2F1:HIS98:HD1 - IL6:DC20:O5'	2.11311	Hydrogen Bond	Conventional Hydrogen Bond
E2F1:HIS98:HD1 - IL6:DA21:OP2	1.96901	Hydrogen Bond	Conventional Hydrogen Bond
E2F1:GLY106:HN - IL6:DC23:OP1	3.00007	Hydrogen Bond	Conventional Hydrogen Bond
E2F1:ARG109:HE - IL6:DC4:OP1	2.22628	Hydrogen Bond	Conventional Hydrogen Bond
E2F1:ARG109:HH12 - IL6:DG25:OP1	1.85305	Hydrogen Bond	Conventional Hydrogen Bond
E2F1:ARG109:HH21 - IL6:DC4:OP2	2.2201	Hydrogen Bond	Conventional Hydrogen Bond
E2F1:ARG111:HE - IL6:DG3:OP1	3.04531	Hydrogen Bond	Conventional Hydrogen Bond
E2F1:ARG111:HH22 - IL6:DG2:O3'	2.46219	Hydrogen Bond	Conventional Hydrogen Bond
E2F1:ARG113:HE - IL6:DG1:OP1	2.58483	Hydrogen Bond	Conventional Hydrogen Bond
E2F1:ARG113:HE - IL6:DG2:OP1	2.52578	Hydrogen Bond	Conventional Hydrogen Bond
E2F1:ARG113:HH21 - IL6:DG2:OP1	2.02575	Hydrogen Bond	Conventional Hydrogen Bond
E2F1:LYS117:HZ1 - IL6:DG31:OP1	2.74677	Hydrogen Bond	Conventional Hydrogen Bond
E2F1:LYS117:HZ3 - IL6:DG30:OP1	1.9119	Hydrogen Bond	Conventional Hydrogen Bond
E2F1:LYS289:HZ2 - STAT3:ASN401:O	1.90496	Hydrogen Bond	Conventional Hydrogen Bond
E2F1:ARG422:HH12 - IL6:DC33:O3'	2.32814	Hydrogen Bond	Conventional Hydrogen Bond
E2F1:ARG422:HH12 - IL6:DC34:O4'	2.57741	Hydrogen Bond	Conventional Hydrogen Bond
E2F1:ARG422:HH22 - IL6:DC34:OP2	1.73976	Hydrogen Bond	Conventional Hydrogen Bond
IL6:DG1:H22 - E2F1:ASP423:OD2	2.6269	Hydrogen Bond	Conventional Hydrogen Bond
IL6:DC5:H41 - E2F1:GLY110:O	2.9644	Hydrogen Bond	Conventional Hydrogen Bond
IL6:DC5:H42 - E2F1:ARG109:O	2.42418	Hydrogen Bond	Conventional Hydrogen Bond
IL6:DC5:H42 - E2F1:GLY110:O	2.66806	Hydrogen Bond	Conventional Hydrogen Bond
IL6:DA6:H61 - E2F1:ARG109:O	2.59958	Hydrogen Bond	Conventional Hydrogen Bond
STAT3:LYS340:HZ1 - IL6:DG21:O5'	2.68969	Hydrogen Bond	Conventional Hydrogen Bond
STAT3:VAL343:HN - IL6:DG21:OP2	2.6204	Hydrogen Bond	Conventional Hydrogen Bond
STAT3:ASN359:HD21 - E2F1:GLU280:O	2.95607	Hydrogen Bond	Conventional Hydrogen Bond
STAT3:ASN359:HD22 - E2F1:GLU280:O	2.97181	Hydrogen Bond	Conventional Hydrogen Bond
STAT3:ARG414:HH22 - IL6:DT8:OP2	2.28341	Hydrogen Bond	Conventional Hydrogen Bond
STAT3:ASN466:HD21 - IL6:DT6:O5'	3.00334	Hydrogen Bond	Conventional Hydrogen Bond
STAT3:CYS468:HG - IL6:DG5:O3'	2.13076	Hydrogen Bond	Conventional Hydrogen Bond
STAT3:GLN469:HE21 - IL6:DT6:OP2	2.27051	Hydrogen Bond	Conventional Hydrogen Bond
STAT3:LYS574:HZ2 - IL6:DC14:O2	1.70491	Hydrogen Bond	Conventional Hydrogen Bond
STAT3:LYS615:HZ1 - IL6:DG5:OP1	2.38555	Hydrogen Bond	Conventional Hydrogen Bond
STAT3:LYS615:HZ3 - IL6:DG5:OP1	2.17106	Hydrogen Bond	Conventional Hydrogen Bond
STAT3:LYS642:HZ3 - IL6:DG25:OP1	1.78167	Hydrogen Bond	Conventional Hydrogen Bond
STAT3:LYS340:HZ2 - IL6:DC9:O5'	2.51419	Hydrogen Bond	Conventional Hydrogen Bond
STAT3:ARG423:HN - E2F1:ASP97:OD1	2.69325	Hydrogen Bond	Conventional Hydrogen Bond
STAT3:ALA424:HN - E2F1:ASP97:OD1	2.01922	Hydrogen Bond	Conventional Hydrogen Bond
STAT3:ASN425:HN - E2F1:ASP97:OD1	2.2568	Hydrogen Bond	Conventional Hydrogen Bond
STAT3:CYS426:HG - E2F1:ASP97:OD1	2.30106	Hydrogen Bond	Conventional Hydrogen Bond
STAT3:CYS468:HG - IL6:DG17:OP2	2.43702	Hydrogen Bond	Conventional Hydrogen Bond
STAT3:CYS468:HG - IL6:DG18:OP1	2.47886	Hydrogen Bond	Conventional Hydrogen Bond
STAT3:LYS574:HZ2 - IL6:DC10:O2	2.47758	Hydrogen Bond	Conventional Hydrogen Bond
STAT3:TYR575:HH - IL6:DA11:N3	3.09728	Hydrogen Bond	Conventional Hydrogen Bond
STAT3:LYS615:HZ2 - IL6:DG16:OP1	1.99375	Hydrogen Bond	Conventional Hydrogen Bond
STAT3:LYS642:HZ2 - IL6:DA12:O5'	1.86465	Hydrogen Bond	Conventional Hydrogen Bond
E2F1:ARG91:HD1 - IL6:DG9:OP2	2.59997	Hydrogen Bond	Carbon Hydrogen Bond
E2F1:SER104:HB1 - IL6:DC22:OP2	2.53629	Hydrogen Bond	Carbon Hydrogen Bond
E2F1:SER105:HA - IL6:DC22:OP2	2.55598	Hydrogen Bond	Carbon Hydrogen Bond
E2F1:SER105:HB2 - IL6:DG7:OP1	2.94116	Hydrogen Bond	Carbon Hydrogen Bond
E2F1:ARG113:HA - IL6:DG31:O6	2.24745	Hydrogen Bond	Carbon Hydrogen Bond
E2F1:ARG113:HD1 - IL6:DG2:N7	2.88478	Hydrogen Bond	Carbon Hydrogen Bond
E2F1:ARG113:HD2 - IL6:DG2:N7	2.45338	Hydrogen Bond	Carbon Hydrogen Bond
E2F1:LYS289:HE1 - STAT3:ASN401:O	2.99445	Hydrogen Bond	Carbon Hydrogen Bond
E2F1:LYS289:HE2 - STAT3:SER399:O	2.58935	Hydrogen Bond	Carbon Hydrogen Bond
E2F1:LYS289:HE2 - STAT3:ASN401:O	2.98396	Hydrogen Bond	Carbon Hydrogen Bond
IL6:DA21:H5'2 - E2F1:SER104:OG	2.71899	Hydrogen Bond	Carbon Hydrogen Bond
IL6:DG1:H1' - E2F1:GLY430:O	2.90171	Hydrogen Bond	Carbon Hydrogen Bond
IL6:DG2:H1' - E2F1:ASP423:OD1	2.80078	Hydrogen Bond	Carbon Hydrogen Bond
IL6:DG2:H1' - E2F1:ASP423:OD2	2.61494	Hydrogen Bond	Carbon Hydrogen Bond
IL6:DG18:H5'1 - STAT3:GLN469:OE1	2.76127	Hydrogen Bond	Carbon Hydrogen Bond
STAT3:LYS340:HE2 - IL6:DA22:OP1	2.92203	Hydrogen Bond	Carbon Hydrogen Bond
STAT3:GLY342:HA2 - IL6:DG21:OP2	2.66047	Hydrogen Bond	Carbon Hydrogen Bond
STAT3:VAL343:HA - IL6:DG21:OP2	2.50003	Hydrogen Bond	Carbon Hydrogen Bond
STAT3:SER399:HB2 - E2F1:GLU280:OE1	2.68523	Hydrogen Bond	Carbon Hydrogen Bond
STAT3:GLY402:HA2 - E2F1:GLU280:OE2	2.32486	Hydrogen Bond	Carbon Hydrogen Bond
STAT3:SER465:HB1 - IL6:DT6:O3'	2.23	Hydrogen Bond	Carbon Hydrogen Bond
STAT3:SER465:HB2 - IL6:DT7:OP2	2.43876	Hydrogen Bond	Carbon Hydrogen Bond
STAT3:LYS574:HA - IL6:DA15:OP1	2.93418	Hydrogen Bond	Carbon Hydrogen Bond
STAT3:LYS574:HE1 - IL6:DT23:O2	2.69574	Hydrogen Bond	Carbon Hydrogen Bond
STAT3:LYS574:HE2 - IL6:DC14:O2	2.88685	Hydrogen Bond	Carbon Hydrogen Bond
STAT3:LYS574:HE2 - IL6:DT23:O2	2.82176	Hydrogen Bond	Carbon Hydrogen Bond
STAT3:LYS642:HE2 - IL6:DG25:OP1	2.4085	Hydrogen Bond	Carbon Hydrogen Bond
STAT3:LYS642:HE2 - IL6:DG25:OP2	2.35727	Hydrogen Bond	Carbon Hydrogen Bond
STAT3:HIS332:HE1 - IL6:DC10:O4'	2.42446	Hydrogen Bond	Carbon Hydrogen Bond
STAT3:SER465:HB2 - IL6:DC19:OP2	2.57096	Hydrogen Bond	Carbon Hydrogen Bond
STAT3:LYS574:HE2 - IL6:DC10:O2	2.39488	Hydrogen Bond	Carbon Hydrogen Bond
STAT3:LYS574:HE2 - IL6:DA11:O4'	2.7681	Hydrogen Bond	Carbon Hydrogen Bond
STAT3:LYS615:HE1 - IL6:DG16:OP2	2.364	Hydrogen Bond	Carbon Hydrogen Bond
IL6:DC20:OP2 - E2F1:HIS98	3.05918	Electrostatic	Pi-Anion
IL6:DG3:OP2 - E2F1:PHE437	3.87529	Electrostatic	Pi-Anion
IL6:DG1:HOP3 - E2F1:HIS114	2.86803	Hydrogen Bond	Pi-Donor Hydrogen Bond
